# Supplementary material for: Effects of Clonorchis sinensis combined with Hepatitis B virus infection on the prognosis of patients with Hepatocellular Carcinoma following Hepatectomy
Source: PLoS Negl Trop Dis. 2023 Jan 13;17(1):e0011012. doi: 10.1371/journal.pntd.0011012 (PMC9879467; doi:10.1371/journal.pntd.0011012)
Supplement: S1 Data — (XLSX) [file pntd.0011012.s004.xlsx]

## Sheet: S1_Data
Number	Gender (1= female; 0 = male)	Age	Age grouping (<60=1, ≥60=2)	History of consumption of raw fish (1=yes 0=no)	Bile duct dilatation (1=yes 0=no)	Intraoperative or pathologically confirmed diagnosis of Clonorchis sinensis (1=yes 0=no)	Stool examination for Clonorchis sinensis eggs (0=no 1=yes)	Grouping of Clonorchis sinensis (1=yes 0=no)	HBsAg grouping (1= positive group, 0= negative group)	Four subgroups (double negative=0, CS=1, HBV=2, double positive group=3)	Barcelona Clinic Liver Cancer	BCLC grouping (0-B=1, C=2)	HBsAg (1=yes 0=no)	white blood cells (10^9/L)	Red blood cells (10^12/L)	Hemoglobin (g/L)	Hemoglobin group (< 110=1, ≥110=2)	platelet（10^9/L）（≥100=2）	Grouping of platelets（＜100=1，≥100=2）	Neutrophil granulocyte（GRAN，10^9/L）（≥3.6=2）	Neutrophil grouping （1=＜3.82，2=≥3.82）	lymphocyte（LYM，10^9/L）	Grouping of lymphocytes（1=＜1.835，2=≥1.835）	Eosinophilic granulocyte（10^9/L）	Groups of eosinophils（1=＜0.2，2=≥0.2）	albumin (g/L)	Albumin grouping（＜35=1，≥35=2）	AST (Aspartate aminotransferase) (U/L)	AST group（≤40=1，＞40=2）	ALT (Alanine aminotransferase)(U/L)	ALT group（≤40=1，＞40=2）	Total bilirubin (g/L)（our units are umol/L）	Total bilirubin group（≤17.1=1，＞17.1=2）	CA19-9(U/ml)（＜37）	CA19-9 group（＜37=1，≥37=2）	alpha fetoprotein -AFP(μg/L)（our units are ng/ml）	AFP grouping（＜400=1，≥400=2）	Liver cirrhosis (1=yes 0=no)	Macarovascular invasion (1=yes 0=no)	The number of tumor（1=1，2≥2）	Tumor size（0=≤5cm，1＞5CM）	Tumor capsular (1=yes 0=no)	The pathological differentiation (1= highly differentiated, 2= moderately differentiated, 3= poorly differentiated)	Pathological grouping (highly differentiated and moderately differentiated =1, ≥ poorly differentiated =2)	satellite focus (1=yes 0=no)	MVI (1=yes 0=no)	Date of surgery	Recurrence of truncated	RFS
1	0	45	1	1	1	0	0	1	0	1	1	1	0	6.04	5.05	162	2	185	2	3.25	1	2.02	2	0.4	2	44.2	2	44.2	2	79	2	14	1	46.12	2	1210	2	1	0	1	0	1	2	1	0	0	2013-10-25	2014-07-29	9
2	0	49	1	1	1	1	0	1	0	1	3	2	0	13.54	4.55	153	2	329	2	4.64	2	3.57	2	4.72	2	39.8	2	48	2	49	2	5.6	1	0.6	1	2.89	1	0	1	1	0	0	3	2	0	0	2013-10-22	2014-09-22	11
3	0	57	1	1	1	0	0	1	0	1	3	2	0	8.44	4.4	149	2	178	2	3.96	2	3.57	2	0.32	2	43.5	2	35	1	31	1	7.7	1	27.6	1	22.48	1	1	0	2	0	1	3	2	1	0	2013-10-15	2014-03-20	5
4	0	41	1	1	1	0	0	1	1	3	2	1	1	7.27	5	148	2	235	2	3.98	2	2.11	2	0.66	2	43.8	2	78	2	73	2	13.6	1	18.35	1	1210	2	0	0	1	1	1	2	1	0	1	2013-09-16	2017-03-01	41
5	0	66	2	1	1	0	0	1	0	1	2	1	0	5.6	3.64	115	2	243	2	3.59	1	1.23	1	0.41	2	36.9	2	35	1	34	1	6.8	1	10.24	1	122.4	1	1	0	2	1	1	3	2	0	1	2013-09-10	2013-11-26	2
6	0	50	1	1	1	0	0	1	1	3	2	1	1	7.76	4.92	164	2	160	2	4.6	2	2.45	2	0.33	2	49	2	49	2	45	2	10.4	1	1.98	1	61.83	1	0	0	2	1	1	3	2	1	1	2013-08-28	2014-10-22	13
7	0	59	1	1	1	0	0	1	1	3	2	1	1	12.1	4.75	154	2	198	2	6.51	2	3.79	2	0.75	2	40.4	2	40.4	2	51	2	7.7	1	18.8	1	2.29	1	0	0	2	1	1	2	1	0	0	2013-08-12	2018-03-15	55
8	0	59	1	1	1	0	0	1	1	3	3	2	1	6.87	4.68	156	2	99	1	4.53	2	1.85	2	0.3	2	45.2	2	34	1	27	1	18.8	2	23.04	1	356.6	1	1	0	2	0	1	3	2	0	1	2013-07-09	2014-08-28	13
9	0	45	1	1	1	0	0	1	1	3	3	2	1	10.66	4.05	97	1	248	2	7.52	2	2.19	2	0.12	1	39.1	2	115	2	65	2	9.4	1	17.07	1	13.4	1	1	1	1	1	1	3	2	0	1	2013-06-28	2013-09-23	2
10	0	47	1	1	1	1	0	1	0	1	3	2	0	11.24	3.75	125	2	269	2	7.1	2	2.83	2	0.67	2	38.9	2	26	1	22	1	9.9	1	27.85	1	3.45	1	1	0	1	1	1	3	2	0	1	2013-06-26	2013-08-21	1
11	0	40	1	1	1	0	0	1	0	1	3	2	0	12.36	4.59	121	2	289.81	2	7.11	2	2.57	2	1.14	2	34.7	1	43	2	23	1	9	1	1.42	1	8.15	1	1	1	1	1	1	3	2	0	1	2013-06-06	2013-09-27	3
12	0	40	1	1	1	0	0	1	1	3	2	1	1	5.03	4.67	150	2	158	2	2.75	1	1.7	1	0.24	2	41.1	2	34	1	36	1	14.3	1	11.27	1	1210	2	1	0	1	1	1	2	1	1	0	2013-05-13	2014-02-19	9
13	0	47	1	1	1	0	0	1	1	3	3	2	1	6.75	4.15	135	2	226	2	4.03	2	1.82	1	0.37	2	45.5	2	71	2	7	1	8.1	1	13.5	1	1210	2	1	1	2	1	1	2	1	1	1	2013-05-08	2013-06-19	1
14	0	45	1	1	1	0	0	1	0	1	2	1	0	4.85	5.02	101	1	90	1	2.24	1	1.92	2	0.41	2	42	2	39	1	48	2	12.5	1	26.13	1	15.37	1	0	0	1	1	1	2	1	0	1	2013-04-22	2013-12-11	7
15	0	33	1	1	1	0	0	1	1	3	3	2	1	4.33	5.15	167	2	126	2	2.68	1	1.15	1	0.14	1	46.3	2	37	1	19	1	8.7	1	10.04	1	1210	2	0	1	1	1	1	2	1	0	1	2013-04-08	2013-11-19	7
16	0	39	1	1	1	0	0	1	1	3	1	1	1	8.52	5.54	171	2	151	2	5.08	2	2.22	2	0.83	2	50.3	2	50.3	2	61	2	13	1	1.53	1	1210	2	0	0	1	0	1	3	2	0	1	2013-04-07	2018-05-24	61
17	0	55	1	1	1	0	0	1	0	1	2	1	0	8.89	5.08	159	2	244	2	5.59	2	1.84	2	0.77	2	38.7	2	46	2	33	1	13.3	1	40.96	2	1210	2	1	0	1	1	0	3	2	0	1	2013-03-05	2014-02-13	11
18	0	48	1	1	1	0	0	1	1	3	2	1	1	7.4	4.14	140	2	218.4	2	3.86	2	2.63	2	0.44	2	40.8	2	45	2	63	2	14.4	1	31.46	1	306.7	1	1	0	1	1	1	2	1	0	0	2013-02-06	2013-07-09	5
19	0	49	1	1	1	0	0	1	1	3	2	1	1	6.85	3.69	118	2	241.55	2	4.25	2	1.74	1	0.21	2	41.5	2	41.5	2	28	1	5	1	0.47	1	1210	2	0	0	1	1	1	2	1	0	0	2013-01-21	2015-07-09	29
20	0	38	1	1	1	1	0	1	1	3	3	2	1	5.45	4.77	154	2	222.39	2	2.93	1	1.81	1	0.39	2	44.4	2	34	1	42	2	11.3	1	104.08	2	13.85	1	1	1	1	0	0	3	2	0	1	2013-01-05	2014-01-30	12
21	1	83	2	1	1	0	0	1	1	3	1	1	1	5.22	3.71	77	1	135.74	2	3.09	1	0.99	1	0.31	2	33.6	1	51	2	21	1	13.7	1	55.28	2	17.05	1	0	0	1	0	1	1	1	0	0	2012-12-18	2013-11-11	10
22	0	56	1	1	1	1	0	1	1	3	1	1	1	8.49	4.86	117.87	2	429.44	2	3.92	2	2.43	2	1.53	2	38	2	81	2	86	2	2.8	1	72.4	2	1.86	1	0	0	1	0	1	2	1	0	0	2012-12-03	2017-10-10	58
23	0	69	2	1	1	0		1	1	3	1	1	1	5.13	4.73	122	2	126	2	2.01	1	1.97	2	0.81	2	35.8	2	40	1	30	1	18.9	2	79.42	2	6.95	1	1	0	1	0	1	2	1	0	0	2012-11-22	2016-06-30	43
24	0	39	1	1	1	0	0	1	1	3	1	1	1	6.91	4.78	144	2	161	2	3.54	1	2.71	2	0.2	2	49.4	2	18	1	21	1	7.5	1	0.15	1	2.74	1	1	0	1	0	1	2	1	0	0	2012-10-31	2016-12-28	49
25	0	66	2	1	1	0		1	0	1	2	1	0	9.16	4.23	150.12	2	214.3	2	4.29	2	3.77	2	0.37	2	46.3	2	56	2	56	2	21	2	180.44	2	6.21	1	1	0	1	1	1	2	1	0	1	2012-10-25	2016-09-13	46
26	0	69	2	1	1	0	0	1	1	3	2	1	1	11.85	3.62	107.69	1	205.9	2	9.93	2	0.75	1	0.4	2	33.8	1	47	2	40	1	15	1			2550	2	1	0	1	1	1	2	1	0	0	2012-10-16	2012-12-03	1
27	0	74	2	1	1	1	0	1	0	1	1	1	0	6.51	4.66	142.67	2	285.24	2	2.81	1	3.08	2	0.21	2	45.9	2	35	1	52	2	10.6	1	2.69	1	573.8	2	0	0	1	0	0	2	1	0	0	2012-10-17	2017-12-24	62
28	0	62	2	1	1	0	0	1	1	3	1	1	1	9.51	4.04	124	2	119	2	4.88	2	3.81	2	0.08	1	40.4	2	27	1	26	1	10.4	1	36.39	1	3.63	1	1	0	2	0	1	3	2	0	0	2012-10-15	2017-03-03	52
29	0	57	1	1	1	0	0	1	1	3	2	1	1	4.44	4.16	140	2	93	1	2.44	1	1.28	1	0.45	2	42.4	2	93	2	56	2	11.5	1	65.6	2	245.5	1	0	0	1	1	1	1	1	0	0	2012-09-18	2013-02-09	4
30	0	55	1	1	1	1	0	1	1	3	2	1	1	8.31	4.74	141	2	157	2	5.04	2	1.6	1	0.75	2	40.3	2	101	2	90	2	15.4	1	＞250	2	＞1210	2	0	0	1	1	1	3	2	0	0	2012-08-22	2012-10-09	1
31	0	49	1	1	1	0	0	1	1	3	2	1	1	10.51	4.48	134	2	247	2	6.65	2	2.38	2	0.67	2	44.2	2	89	2	49	2	22.7	2	73.52	2	＞1210	2	0	0	2	1	1	3	2	0	0	2012-07-30	2012-09-17	1
32	0	54	1	1	1	0	0	1	1	3	2	1	1	7.19	4.31	144	2	128	2	3.92	2	2.2	2	0.71	2	42.3	2	40	1	20	1	17.4	2	136.97	2	40.37	1	0	0	1	1	1	3	2	0	0	2012-06-27	2016-01-22	42
33	0	47	1	1	1	0	0	1	1	3	2	1	1	7.44	6.36	137	2	228	2	4.33	2	1.82	1	0.85	2	44.2	2	33	1	35	1	4.1	1	144.92	2	16.79	1	0	0	1	1	1	3	2	0	0	2012-06-14	2012-10-16	4
34	0	46	1	1	1	0	0	1	1	3	2	1	1	8.51	4.63	143	2	306	2	6.14	2	1.57	1	0.09	1	40.1	2	36	1	38	1	5.2	1	25.49	1	6.82	1	0	0	1	1	1	3	2	0	0	2012-06-19	2013-05-01	10
35	0	71	2	1	1	0	0	1	1	3	2	1	1	5.93	4.28	144	2	205	2	3.13	1	2.26	2	0.2	2	36.7	2	49	2	37	1	11.8	1	1147.21	2	4.11	1	0	0	1	1	1	2	1	0	0	2012-05-23	2020-05-31	96
36	0	56	1	1	1	0	0	1	1	3	2	1	1	7.74	4.14	154	2	115	2	3.84	2	2.1	2	1.23	2	37.9	2	170	2	257	2	33.2	2	＞250	2	16.03	1	0	0	2	0	1	2	1	0	0	2012-05-29	2015-08-05	38
37	0	44	1	1	1	0	0	1	1	3	1	1	1	8.24	4.02	134	2	150	2	4.7	2	1.62	1	1.52	2	40.1	2	139	2	80	2	68.7	2	74.08	2	116	1	1	0	1	0	1	3	2	0	0	2012-05-22	2014-04-14	22
38	0	46	1	1	1	0	0	1	1	3	2	1	1	11.86	4.98	157	2	166	2	8.96	2	1.74	1	0.43	2	43.7	2	37	1	39	1	10.3	1	＞250	2	35.31	1	1	0	2	1	1	2	1	0	0	2012-05-09	2012-07-12	2
39	0	53	1	1	1	0	0	1	1	3	2	1	1	7.05	4.97	154	2	288	2	4.19	2	1.35	1	0.81	2	38.2	2	57	2	47	2	11.3	1	34.91	1	＞1210	2	0	0	2	1	1	3	2	0	0	2012-04-26	2012-06-12	1
40	0	43	1	1	1	0	0	1	1	3	3	2	1	7.65	3.88	124	2	208	2	5.36	2	1.39	1	0.13	1	36.6	2	214	2	133	2	22.9	2	0.3	1	＞1210	2	1	0	1	1	1	2	1	1	1	2012-03-07	2012-05-08	2
41	0	51	1	1	1	0	0	1	1	3	1	1	1	7.61	4.44	140	2	196	2	3.65	1	3.3	2	0.27	2	36.7	2	40	1	31	1	5.4	1	0	1	3.71	1	1	0	1	1	1	3	2	0	1	2017-12-25	2018-11-28	11
42	0	40	1	1	1	0	0	1	1	3	3	2	1	7.82	4.66	140	2	264	2	4.06	2	2.97	2	0.2	2	39.2	2	28	1	29	1	20.3	2	0	1	3.23	1	0	1	1	0	1	3	2	0	0	2017-12-04	2018-06-05	6
43	0	40	1	1	1	0	0	1	0	1	1	1	0	8.28	5.19	160	2	226	2	4.48	2	1.84	2	1.4	2	39.1	2	43	2	36	1	14.6	1	4.2	1	1.58	1	0	0	1	1	1	2	1	0	0	2017-12-05	2019-12-09	24
44	0	63	2	1	1	0	0	1	1	3	2	1	1	12.18	5.3	151	2	178	2	9.38	2	1.26	1	0.47	2	38.7	2	57	2	91	2	17.9	2	4.2	1	4.42	1	0	0	2	0	1	3	2	0	0	2017-12-01	2020-05-31	29
45	0	52	1	1	1	0	0	1	1	3	1	1	1	7.1	4.6	133	2	217	2	3.66	1	1.8	1	1	2	33.5	1	41	2	58	2	13.5	1	17.9	1	>2000	2	1	0	1	1	1	3	2	1	1	2017-11-10	2017-12-28	1
46	0	38	1	1	1	0	0	1	1	3	3	2	1	3.14	5.03	151	2	151	2	1.93	1	1.02	1	0.02	1	44.7	2	40	1	38	1	18	2	49.5	2	>2000	2	1	1	1	1	1	3	2	0	1	2017-10-27	2017-12-13	1
47	0	32	1	1	1	0	0	1	1	3	1	1	1	6.92	4.66	146	2	267	2	3.51	1	0.44	1	0.2	2	39.5	2	38	1	39	1	11.8	1	0.2	1	3.46	1	1	0	1	0	1	2	1	0	0	2017-10-12	2018-08-27	10
48	0	38	1	1	1	0	0	1	1	3	3	2	1	5.92	4.82	135	2	309	2	3.83	2	0.4	1	0.32	2	33.8	1	47	2	34	1	18.5	2	9.2	1	＞2000	2	0	0	2	1	1	3	2	0	1	2017-09-28	2019-09-10	23
49	0	52	1	1	1	0	0	1	1	3	3	2	1	3.54	4.26	121	2	148	2	1.58	1	0.32	1	0.19	1	35.4	2	74	2	51	2	11.8	1	15.6	1	7.95	1	1	1	2	1	1	2	1	0	1	2017-09-20	2018-02-11	4
50	0	45	1	1	1	0	0	1	1	3	3	2	1	6.44	4.62	130	2	163	2	3.17	1	0.31	1	0.49	2	35.1	2	40	1	21	1	17.3	2	＜2.00	1	＞2000	2	1	1	1	0	1	3	2	0	1	2017-09-18	2020-05-31	32
51	0	58	1	1	1	0	0	1	1	3	3	2	1	8.04	4.36	141	2	278	2	4.96	2	0.6	1	0.52	2	32.7	1	54	2	81	2	113.5	2	123.3	2	8.34	1	1	1	1	1	0	3	2	0	1	2017-09-07	2019-02-25	17
52	0	38	1	1	1	0	0	1	1	3	3	2	1	7.91	5.57	164	2	227	2	4.91	2	2.22	2	0.11	1	39.2	2	56	2	64	2	23.1	2	16.5	1	64.5	1	1	0	1	1	1	2	1	1	1	2017-08-08	2017-09-01	1
53	0	48	1	1	1	1	0	1	0	1	1	1	0	8.31	4.12	134	2	280	2	3.62	1	2.75	2	0.97	2	36.4	2	32	1	17	1	6.6	1	38	2	＞1000	2	1	0	1	1	1	2	1	0	0	2017-07-05	2017-08-14	1
54	0	69	2	1	1	0	0	1	0	1	3	2	0	5.74	4.33	148	2	269	2	2.82	1	1.15	1	0.03	1	39.9	2	34	1	13	1	14.8	1	15.5	1	>1000	2	0	1	1	1	1	3	2	0	1	2017-06-28	2017-12-07	5
55	0	57	1	1	1	1	0	1	1	3	2	1	1	7.61	3.57	109	1	347	2	4.91	2	1.86	2	0.27	2	36.5	2	32	1	24	1	21.8	2	25	1	561.3	2	1	0	2	0	1	3	2	0	1	2017-06-07	2020-05-31	35
56	0	49	1	1	1	0		1	1	3	2	1	1	8.54	7.09	140	2	376	2	6.04	2	1.4	1	0.22	2	35.5	2	50	2	31	1	24.5	2	7.4	1	>1000	2	1	0	2	1	1	3	2	0	1	2017-05-17	2017-06-29	1
57	0	63	2	1	1	0		1	1	3	1	1	1	8.04	5.17	152	2	120	2	3.25	1	2.86	2	1.28	2	34.2	1	27	1	29	1	9.2	1	34.2	1	13.7	1	1	0	1	0	0	3	2	0	0	2017-05-10	2018-05-24	12
58	0	48	1	1	1	0		1	1	3	3	2	1	9.61	5.68	151	2	312	2	5.5	2	2.12	2	0.43	2	38.1	2	62	2	33	1	23.9	2	16.9	1	＞1000	2	0	1	1	1	1	3	2	0	1	2017-05-09	2017-08-17	5
59	0	69	2	1	1	0		1	1	3	1	1	1	5.45	3.66	123	2	241	2	2.4	1	1.44	1	1.14	2	34.3	1	42	2	11	1	14.6	1	7.7	1	29.8	1	1	0	2	1	1	3	2	0	1	2017-04-27	2017-07-04	2
60	0	49	1	1	1	0		1	1	3	2	1	1	4.67	4.63	152	2	169	2	2.03	1	1.58	1	0.73	2	37.3	2	58	2	38	1	11.5	1	26.5	1	22.7	1	1	0	2	0	0	4	2	0	0	2017-03-07	2017-08-21	5
61	0	40	1	1	1	0	0	1	1	3	1	1	1	6.75	4.53	146	2	211	2	3.08	1	2.93	2	0.19	1	40.9	2	47	2	42	2	9.6	1	＜1.2	1	22.4	1	1	0	2	0	1	4	2	1	0	2017-03-02	2017-07-20	4
62	0	61	2	1	1	0		1	0	1	3	2	0	6.51	6.03	177	2	201	2	3.72	1	1.74	1	0.4	2	36.9	2	28	1	13	1	38.4	2	10.2	1	＞1000	2	0	1	1	1	0	3	2	0	1	2017-03-02	2017-06-20	3
63	0	46	1	1	1	0		1	1	3	3	2	1	7	4.63	145	2	364	2	4.43	2	1.92	2	0.15	1	38.8	2	114	2	59	2	20.7	2	37.6	2	＞1000	2	1	0	1	1	1	3	2	0	1	2017-02-24	2017-09-27	7
64	0	71	2	1	1	1	0	1	0	1	2	1	0	8.04	3.67	115	2	267	2	4.13	2	1.7	1	1.65	2	33.1	1	50	2	8	1	8.5	1	10.5	1	＞1000	2	0	0	1	1	1	3	2	0	1	2017-02-15	2017-04-18	2
65	0	39	1	1	1	0	0	1	1	3	1	1	1	5.67	5.14	158	2	135.18	2	3.44	1	1.33	1	0.41	2	40.8	2	40.8	2	31	1	10.9	1	23.59	1	1210	2	0	0	1	0	1	2	1	0	0	2013-12-06	2014-09-16	9
66	0	48	1	1	1	0		1	0	1	2	1	0	7.67	4.39	135	2	347.71	2	4.9	2	2.1	2	0.17	1	41.7	2	41.7	2	11	1	3.9	1	8	1	1210	2	0	0	1	1	1	2	1	0	0	2013-11-26	2018-01-04	49
67	0	45	1	1	1	0		1	1	3	2	1	1	7.79	4.64	137	2	233.52	2	5.04	2	1.66	1	0.4	2	39.5	2	39.5	1	43	2	12.6	1	5.3	1	5.95	1	0	0	1	1	1	2	1	0	1	2013-11-22	2014-03-10	3
68	0	41	1	1	1	0	0	1	1	3	2	1	1	9.42	5.27	116	2	275.43	2	6.59	2	1.7	1	0.52	2	39.8	2	25	1	20	1	10.1	1	18.87	1	3.52	1	1	0	1	1	1	3	2	0	1	2013-11-11	2014-03-05	3
69	0	45	1	1	0	0	1	1	1	3	1	1	1	7.94	4.51	141	2	201	2	4.58	2	2.29	2	0.36	2	38.3	2	28	1	33.1	1	4.69	1	24.42	1	127.6	1	1	0	1	1	1	3	2	0	0	2019-02-22	2020-05-31	14
70	0	44	1	1	0	1		1	1	3	3	2	1	10.68	5.58	143	2	371	2	6.09	2	3.3	2	0.57	2	42.1	2	19	1	27.8	1	6.73	1	2.08	1	6.16	1	0	1	1	1	1	2	1	0	0	2016-11-13	2020-05-31	42
71	0	53	1	1	1	0	0	1	1	3	1	1	1	4.85	3.89	120	2	145	2	2.25	1	0.3	1	0.4	2	32	1	21	1	18	1	14.3	1	10.7	1	31.24	1	1	0	2	1	1	2	1	0	1	2017-09-11	2019-04-10	18
72	0	57	1	1	1	0	0	1	1	3	2	1	1	6.77	5.21	156	2	213	2	5.38	2	1.1	1	0.43	2	39.5	2	31	1	9	1	13.5	1	33	1	＞1000	2	1	0	1	1	0	3	2	0	1	2017-07-28	2017-09-11	1
73	0	67	2	1	1	0	0	1	0	1	1	1	0	5.1	7.1	181	2	229	2	2.99	1	1.45	1	0.23	2	36	2	74	2	118	2	17.3	2	6.1	1	＞1000.0	2	1	0	1	1	1	4	2	0	1	2017-07-17	2017-08-09	5
74	0	51	1	1	1	0	0	1	0	1	2	1	0	4.83	4.09	103	1	144	2	2.5	1	1.87	2	0.1	1	32.2	1	76	2	140	2	13.9	1	25.3	1	33	1	1	0	1	0	1	3	2	1	0	2017-06-26	2018-01-30	7
75	0	56	1	1	1	0	0	1	1	3	1	1	1	6.95	3.76	136	2	228	2	3.63	1	1.97	2	0.78	2	42.6	2	35	1	23	1	14.1	1	11.1	1	＞1000	2	0	0	1	0	1	2	1	0	0	2017-05-27	2019-04-24	22
76	0	43	1	1	1	0	0	1	1	3	3	2	1	5.93	4.93	156	2	252	2	4.49	2	1.46	1	0.97	2	32.1	1	31	1	26	1	11.3	1	25.9	1	4.9	1	1	0	1	1	1	2	1	0	1	2017-04-26	2020-05-31	37
77	0	75	2	1	1	0	0	1	0	1	1	1	0	6.09	4.24	135	2	247	2	2.82	1	2.21	2	0.29	2	34.6	1	32	1	11	1	8.3	1	＜1.2	1	2.6	1	0	0	1	1	1	3	2	0	1	2017-03-13	2017-04-29	1
78	0	45	1	1	1	0	0	1	1	3	3	2	1	6.81	4.97	164	2	177	2	4.15	2	1.72	1	0.26	2	24.6	1	69	2	57	2	6.6	1	231.2	2	150.2	1	1	1	1	0	1	2	1	1	1	2017-02-28	2017-06-28	4
79	0	63	2	1	1	0	0	1	0	1	3	2	0	6.53	4.97	137	2	228	2	4.21	2	1.27	1	0.51	2	40.9	2	39	1	44	2	8	1	12.6	1	5	1	0	1	1	1	1	2	1	0	1	2017-02-15	2018-03-30	13
80	0	42	1	1	1	0	0	1	1	3	1	1	1	6.63	4.72	145	2	134	2	3.06	1	2.75	2	0.34	2	36.6	2	59	2	72	2	10.7	1	10.9	1	477.9	2	0	0	1	0	1	3	2	0	0	2017-02-09	2017-07-17	6
81	0	57	1	1	1	0	0	1	1	3	3	2	1	8.15	4.98	147	2	184	2	5.7	2	1.77	1	0.16	1	33.5	1	90	2	66	2	18.1	2	20.7	1	＞1000	2	1	1	2	1	1	3	2	1	1	2017-02-13	2017-09-04	6
82	0	41	1	1	1	0		1	1	3	2	1	1	6.32	5.56	161	2	259	2	3.1	1	1.95	2	1.3	2	38.9	2	65	2	27	1	15.8	1	17.97	1	>1000	2	1	0	2	1	1	3	2	0	1	2016.12.30	2017-04-18	3
83	0	50	1	1	1	0	0	1	0	1	3	2	0	10.14	4.07	135	2	337	2	62.2	2	28.2	2	0.47	2	42	2	38	1	23	1	20	2	16.55	1	571	2	0	1	2	1	0	3	2	1	1	2016-12-23	2017-02-09	1
84	0	51	1	1	1	0	0	1	1	3	1	1	1	7.21	4.73	151	2	298	2	73.2	2	19.7	2	0.07	1	43.3	2	25	1	7	1	9.6	1	51.52	2	>1000	2	1	0	1	0	1	3	2	0	1	2016-12-26	2017-12-21	12
85	0	35	1	1	1	0	0	1	1	3	3	2	1	7.74	2.38	142	2	203	2	67.5	2	25.7	2	0.61	2	43.6	2	26	1	25	1	13.2	1	12.52	1	>1000	2	1	0	1	1	0	3	2	0	1	2016-12-15	2017-08-02	8
86	0	53	1	1	1	0	0	1	1	3	2	1	1	6.82	3.46	109	1	315	2	59.7	2	26.1	2	0.2	2	39.9	2	60	2	22	1	12	1	16.82	1	>1000	2	0	0	2	1	1	3	2	0	0	2016-12-19	2017-01-22	1
87	0	46	1	1	1	0	0	1	1	3	3	2	1	6.11	4.15	137	2	134	2	40.8	2	27	2	1.56	2	38.8	2	37	1	59	2	19.1	2	93.66	2	10.8	1	1	1	1	0	1	3	2	0	1	2016-11-23	2017-06-12	6
88	0	53	1	1	1	0	0	1	1	3	1	1	1	5.68	5.37	170	2	185	2	57.4	2	31.1	2	0.23	2	43.1	2	33	1	37	1	12.2	1	25.29	1	>1000	2	0	0	1	0	0	3	2	0	0	2016-11-17	2018-01-20	14
89	0	39	1	1	1	0	0	1	1	3	2	1	1	12.95	4.18	138	2	471	2	76.7	2	13.1	2	0.49	2	39.6	2	30	1	23	1	16.1	1	14.83	1	>1000	2	0	0	1	1	1	3	2	0	1	2016-11-17	2018-01-30	14
90	0	38	1	1	1	0	0	1	1	3	1	1	1	6.85	5.5	174	2	199	2	58.2	2	33.5	2	0.07	1	43	2	41	2	40	1	15.4	1	22.05	1	>1000	2	0	0	1	0	0	3	2	0	0	2016-11-14	2017-09-15	10
91	0	42	1	1	1	0		1	1	3	3	2	1	6.56	5.23	164	2	202	2	4.13	2	1.55	1	0.35	2	39.7	2	158	2	41	2	23.3	2	15.51	1	＞1000	2	1	0	1	1	1	2	1	0	1	2016-11-08	2017-10-20	18
92	0	53	1	1	1	0	0	1	1	3	1	1	1	6.75	4.53	143	2	150	2	55.4	2	34.2	2	0.2	2	33	1	40	1	46	2	9.9	1	26.08	1	27	1	1	0	2	0	1	3	2	0	0	2016-11-02	2017-05-31	6
93	0	61	2	1	1	0	0	1	1	3	1	1	1	7.48	6.17	133	2	180	2	51.3	2	40.6	2	0.16	1	41	2	32	1	33	1	17.5	2	12.08	1	3.5	1	0	0	1	0	1	2	1	0	0	2016-10-27	2019-02-01	27
94	0	60	2	1	1	0	0	1	1	3	3	2	1	7.56	5.22	161	2	331	2	50.9	2	20.2	2	1.79	2	42.9	2	56	2	37	1	13.4	1	16.8	1	753.4	2	0	0	1	1	1	2	1	0	0	2016-10-19	2017-11-06	12
95	0	68	2	1	1	1	0	1	0	1	3	2	0	8.37	4.85	145	2	430	2	67.1	2	12	2	1.15	2	37.5	2	111	2	27	1	20.3	2	15.98	1	＜1.3	1	0	0	1	1	0	2	1	0	1	2016-10-19	2017-03-03	4
96	0	39	1	1	1	0	1	1	1	3	3	2	1	6.84	4.77	147	2	194	2	57.6	2	28.9	2	0.24	2	41.7	2	130	2	175	2	11.6	1			19585	2	1	1	1	0	1	2	1	1	1	2016-09-27	2016-11-09	1
97	0	48	1	1	1	0	0	1	0	1	1	1	0	8.21	4	128	2	355	2	68	2	17.7	2	0.52	2	33.4	1	59	2	20	1	9.5	1	13.77	1	195.3	1	1	0	1	1	1	2	1	0	0	2016-09-08	2017-03-14	6
98	0	58	1	1	1	0	0	1	0	1	1	1	0	6.98	4.86	150	2	256	2	47.9	2	31.3	2	0.89	2	41.1	2	26	1	20	1	11.9	1	3.86	1	>1000	2	0	0	1	0	0	2	1	0	0	2016-09-08	2017-07-12	10
99	0	40	1	1	1	1	0	1	1	3	3	2	1	7.48	5.46	143	2	280	2	70.7	2	21.8	2	0.11	1	42.8	2	42	2	51	2	14.2	1	7.55	1	>1000	2	0	1	1	1	0	3	2	0	1	2016-09-07	2016-11-05	1
100	0	40	1	1	1	1	0	1	1	3	3	2	1	9.78	2.93	96	1	246	2	63.5	2	27.4	2	0.05	1	44.1	2	54	2	49	2	25.2	2	11.52	1	>1000	2	1	0	1	1	0	3	2	0	1	2016-08-25	2017-02-09	5
101	0	33	1	1	1	0	0	1	1	3	1	1	1	5.16	5.03	142	2	159	2	57.2	2	23.8	2	0.4	2	39.5	2	33	1	46	2	11.8	1	10.53	1	5.9	1	1	0	1	0	1	4	2	0	0	2016-08-30	2017-01-03	4
102	0	60	2	1	1	0	0	1	0	1	1	1	0	5.59	3.69	106	1	317	2	54.9	2	30.8	2	0.18	1	34.7	1	28	1	11	1	9.2	1	7.81	1	>1210	2	0	0	1	1	1	3	2	0	0	2016-08-09	2016-09-27	1
103	0	72	2	1	1	0	0	1	1	3	1	1	1	5.76	5.04	113	2	179	2	77.1	2	16.9	2	0.7	2	34.2	1	24	1	15	1	13.7	1	37.49	2	25.48	1	0	0	1	1	1	2	1	0	0	2016-08-02	2017-03-23	7
104	0	46	1	1	1	0	0	1	1	3	3	2	1	4.88	4.57	137	2	188	2	54	2	35.5	2	0.08	1	38.2	2	27	1	39	1	6.2	1	2.59	1	152	1	0	1	1	0	1	3	2	0	1	2016-06-30	2017-02-10	7
105	0	44	1	1	1	0	0	1	1	3	3	2	1	6	4.8	126	2	265	2	64.9	2	21.7	2	0.3	2	41.6	2	33	1	37	1	12	1	2.2	1	559.9	2	1	1	1	0	1	3	2	0	0	2016-06-27	2018-12-28	30
106	0	45	1	1	1	0	0	1	1	3	3	2	1	5.47	3.84	117	2	211	2	67.5	2	24.9	2	0.11	1	36.7	2	63	2	39	1	15.7	1	7.53	1	917.1	2	1	1	2	1	0	3	2	0	1	2016-06-06	2016-07-21	1
107	0	44	1	1	1	0	0	1	1	3	3	2	1	5.16	4.14	132	2	168	2	49	2	31.8	2	0.61	2	37.6	2	39	1	42	2	17.2	2	78.45	2	732.2	2	1	1	1	1	1	4	2	0	1	2016-05-16	2016-09-22	4
108	0	62	2	1	1	0		1	0	1	1	1	0	5.43	4.94	159	2	215	2	54.3	2	35.9	2	0.24	2	47.1	2	40	1	11	1	14.2	1	5.31	1	>1210	2	0	0	1	1	1	3	2	0	0	2016-05-12	2016-07-19	2
109	0	51	1	1	1	0	0	1	1	3	1	1	1	9.06	4.53	116	2	234	2	66.1	2	18.2	2	0.45	2	35.3	2	25	1	32	1	14.9	1	13.31	1	25.34	1	1	0	1	1	1	2	1	0	1	2016-05-06	2020-05-31	48
110	0	41	1	1	1	0	0	1	1	3	3	2	1	10.07	3.94	131	2	301	2	60.5	2	28.5	2	0.1	1	37.4	2	70	2	41	2	12.8	1	21.3	1	480.3	2	1	1	2	1	1	3	2	1	1	2016-03-10	2016-12-26	9
111	0	46	1	1	1	0	0	1	1	3	1	1	1	4.25	4.62	154	2	105	2	67	2	25.1	2	0.04	1	38.6	2	43	2	41	2	11.3	1	13.55	1	8.13	1	0	0	1	1	1	2	1	0	0	2016-03-01	2016-11-25	8
112	0	31	1	1	1	0	0	1	1	3	3	2	1	7.2	5.04	162	2	267	2	53.9	2	32.9	2	0.32	2	42.9	2	28	1	42	2	8.3	1	22.45	1	435.2	2	1	0	2	0	1	3	2	0	1	2016-01-25	2019-06-26	41
113	0	45	1	1	1	0		1	1	3	2	1	1	5.89	4.64	145	2	223	2	66	2	22.7	2	0.05	1	34.4	1	64	2	54	2	16.6	1	0.6	1	>1210	2	1	0	2	1	1	3	2	0	1	2016-01-20	2016-04-18	2
114	0	50	1	1	1	1	0	1	1	3	3	2	1	6.96	4.6	151	2	365	2	72.1	2	19	2	0.22	2	40.6	2	36	1	61	2	21	2	64.54	2	130.8	1	0	1	2	0	1	3	2	0	1	2016-01-15	2016-12-06	10
115	0	40	1	1	1	1		1	1	3	3	2	1	7.2	3.73	93	1	447	2	53.7	2	29.1	2	0.41	2	32.6	1	33	1	19	1	7.1	1	24.57	1	589.5	2	0	1	1	1	1	3	2	0	1	2015-12-29	2017-09-01	20
116	0	53	1	1	0	1		1	1	3	1	1	1	8.99	4.43	147	2	208	2	50.4	2	30	2	1.02	2	41	2	26	1	49	2	7.5	1	74.13	2	16.9	1	1	0	1	1	1	2	1	0	0	2015-12-21	2017-11-22	23
117	0	44	1	1	1	1		1	1	3	1	1	1	7.51	5.58	114	2	184	2	56.6	2	31.5	2	0.32	2	48	2	20	1	27	1	19.6	2	11.52	1	13.44	1	0	0	1	0	1	3	2	0	1	2015-12-15	2017-02-22	14
118	0	40	1	1	1	1		1	1	3	1	1	1	6.09	5.36	165	2	175	2	47.9	2	32.7	2	0.6	2	38.8	2	45	2	24	1	21.4	2	23.75	1	>1210	2	0	0	1	1	1	3	2	0	1	2015-12-09	2016-07-28	7
119	0	65	2	1	1	1		1	1	3	2	1	1	6.62	4.24	147	2	94	1	65.9	2	22	2	0.23	2	37.6	2	92	2	40	1	14.7	1	105.6	2	345.2	1	1	0	2	1	1	2	1	1	1	2015-12-03	2016-01-22	1
120	0	20	1	1	1	0	0	1	1	3	3	2	1	6.35	5.05	157	2	326	2	39.8	2	38.4	2	0.85	2	40.2	2	62	2	48	2	13.7	1	4	1	>1210	2	0	0	2	1	1	2	1	0	1	2015-11-10	2016-02-16	3
121	0	48	1	1	1	0	0	1	1	3	1	1	1	5.42	4.85	149	2	126	2	55.5	2	29.9	2	0.29	2	36.8	2	34	1	40	1	9.4	1	0.6	1	93.67	1	1	0	1	0	1	3	2	0	1	2015-10-19	2016-02-29	4
122	0	59	1	1	1	0	0	1	1	3	3	2	1	10.28	4.94	157	2	230	2	50.7	2	36.2	2	0.53	2	41.7	2	55	2	24	1	11.5	1	49.26	2	500.1	2	1	1	2	1	1	3	2	1	1	2015-10-14	2015-12-02	1
123	0	55	1	1	1	0	0	1	1	3	1	1	1	3.45	4.19	129	2	104	2	56.5	2	24.2	2	0.13	1	39.4	2	33	1	27	1	16.2	1	56.21	2	754.3	2	1	0	1	0	1	3	2	0	0	2015-10-12	2016-11-17	13
124	0	50	1	1	1	0	0	1	1	3	1	1	1	7.33	4.49	149	2	180	2	64.4	2	24.5	2	0.19	1	40.6	2	52	2	42	2	23.8	2	24.79	1	945.9	2	1	0	1	0	1	2	1	0	1	2015-09-30	2017-02-28	16
125	0	50	1	1	1	0	0	1	1	3	3	2	1	6.44	4.64	155	2	387	2	7.73	2	1.55	1	0.59	2	48.2	2	72	2	77	2	8.2	1	7.61	1	1210	2	1	0	2	1	1	3	2	1	1	2015-09-30	2015-11-13	1
126	0	59	1	1	1	0	1	1	0	1	3	2	0	5.61	4.06	125	2	317	2	61	2	14.9	2	0.67	2	32.5	1	42	2	10	1	8.4	1	0.6	1	>1210	2	0	0	2	1	1	3	2	0	1	2015-09-30	2015-11-18	1
127	0	52	1	1	1	0	0	1	1	3	1	1	1	4.25	4.31	154	2	180	2	52.3	2	35.2	2	0.17	1	47.2	2	22	1	24	1	8.8	1	32.51	1	3.65	1	0	0	1	1	1	2	1	0	0	2015-10-09	2016-05-05	6
128	1	42	1	1	1	0	0	1	1	3	1	1	1	4.45	3.51	111	2	99	1	58.8	2	21.3	2	0.65	2	31.6	1	70	2	73	2	10	1	10.07	1	523.8	2	0	0	1	0	1	2	1	0	0	2015-09-17	2018-03-16	29
129	0	39	1	1	1	0	0	1	1	3	1	1	1	5.51	4.67	146	2	147	2	52.5	2	36	2	2.6	2	39.5	2	22	1	28	1	14.5	1	23.27	1	1.58	1	0	0	1	1	1	2	1	0	0	2015-09-08	2018-07-24	34
130	0	30	1	1	1	0	0	1	1	3	3	2	1	4.7	5.75	156	2	174	2	64.8	2	23.7	2	1.6	2	39.5	2	38	1	13	1	23.7	2	1.34	1	>1210	2	1	1	1	1	1	2	1	0	0	2015-09-11	2016-02-24	5
131	0	45	1	1	1	1	1	1	1	3	3	2	1	5.31	3.65	83	1	210	2	43.4	2	22.5	2	17.4	2	23.5	1	58	2	32	1	8.5	1	31.42	1	12.87	1	1	1	1	1	1	3	2	1	1	2015-08-25	2015-10-10	1
132	0	39	1	1	1	0	1	1	1	3	3	2	1	6.35	4.26	118	2	309	2	71.8	2	15.6	2	6	2	42.5	2	21	1	26	1	13.5	1	10.73	1	1210	2	1	1	1	1	1	3	2	1	1	2015-08-17	2016-07-07	10
133	0	45	1	1	1	0	0	1	1	3	1	1	1	5.33	5	156	2	112	2	53.1	2	37.2	2	2.9	2	42.4	2	28	1	16	1	5.5	1	11.98	1	1210	2	1	0	1	0	1	2	1	0	0	2015-08-05	2016-03-23	7
134	0	34	1	1	1	0	0	1	1	3	2	1	1	6.82	4.73	143	2	257	2	4.47	2	1.44	1	0.44	2	41.6	2	36	1	42	2	10.3	1	13.12	1	4.49	1	1	0	2	1	1	3	2	0	1	2015-07-31	2015-11-18	3
135	0	56	1	1	1	1	0	1	1	3	2	1	1	10.44	4.44	135	2	361	2	71	2	16.3	2	4.3	2	39.3	2	20	1	19	1	9	1	26.25	1	147.2	1	0	0	2	1	0	2	1	0	1	2015-07-30	2016-01-14	5
136	0	52	1	1	1	0		1	1	3	3	2	1	8.04	6.65	196	2	133	2	37.7	2	32.4	2	19.7	2	38.3	2	68	2	47	2	19.1	2	221.9	2	1210	2	1	1	1	1	1	2	1	0	1	2015-06-15	2015-10-16	4
137	0	42	1	1	1	0	0	1	1	3	1	1	1	4.63	5.2	153	2	129	2	57.8	2	33.2	2	1.7	2	41.7	2	19	1	13	1	8.1	1	10.74	1	24.62	1	1	0	1	0	1	2	1	0	1	2015-06-11	2016-10-27	16
138	0	49	1	1	1	0	0	1	1	3	3	2	1	3.98	5.43	140	2	190.64	2	50.2	2	31	2	0.17	1	45	2	104	2	88	2	14.7	1	29.87	1	9.17	1	1	0	2	1	0	1	1	0	0	2015-05-20	2017-08-13	26
139	0	58	1	1	1	0		1	1	3	1	1	1	4.02	3.75	108	1	178.23	2	36.5	2	48.4	2	0.06	1	33.8	1	41	2	35	1	9.6	1	49.56	2	311	1	1	0	2	0	0	3	2	0	0	2015-04-24	2016-05-12	12
140	0	58	1	1	1	0	1	1	1	3	2	1	1	4.8	4.65	152	2	146.94	2	40.2	2	43.1	2	0.36	2	40.8	2	58	2	72	2	14.4	1	59.93	2	15.63	1	1	0	2	0	0	2	1	0	0	2015-04-16	2017-01-23	21
141	0	38	1	1	1	0		1	1	3	3	2	1	6.62	3.59	115	2	299.96	2	56.6	2	24.6	2	0.59	2	37.9	2	58	2	54	2	9.4	1	0.59	1	155	1	0	0	1	1	1	2	1	1	1	2015-03-31	2015-09-02	5
142	0	45	1	1	1	0		1	1	3	1	1	1	6.06	4.5	142	2	207.63	2	50.5	2	36.9	2	0.23	2	41.8	2	32	1	43	2	16.5	1	29.4	1	>1210	2	0	0	1	0	0	2	1	0	0	2015-03-30	2016-12-02	20
143	0	53	1	1	1	0	0	1	0	1	1	1	0	5.02	4.4	130	2	274.95	2	2.24	1	0.53	1	0.55	2	43.4	2	265	2	309	2	84.8	2	0.795	1	169.6	1	1	0	1	0	1	3	2	0	0	2015-03-26	2016-10-19	18
144	0	42	1	1	1	0		1	1	3	1	1	1	7.48	5.97	119	2	294.28	2	53.3	2	33.9	2	0.32	2	44.6	2	92	2	68	2	11.2	1	15.84	1	432.8	2	1	0	2	1	1	3	2	0	1	2015-02-04	2016-01-28	11
145	0	48	1	1	1	0	0	1	1	3	3	2	1	4.85	5.4	122	2	130.28	2	60.2	2	28.6	2	0.22	2	38.7	2	65	2	182	2	61.5	2	92.94	2	352.7	1	1	1	1	0	1	3	2	0	1	2015-01-23	2015-03-04	1
146	0	59	1	1	1	0	0	1	1	3	1	1	1	5.27	4.51	146	2	187.64	2	68.2	2	20.9	2	0.25	2	48.8	2	37	1	54	2	14.3	1	83.15	2	4.14	1	1	0	1	1	1	3	2	0	1	2015-01-12	2016-01-22	12
147	0	51	1	1	1	0	0	1	1	3	2	1	1	3.84	4.06	125	2	134.09	2	40.5	2	40.4	2	0.36	2	35.9	2	48	2	18	1	22.2	2	93.39	2	470.3	2	1	0	2	0	1	3	2	0	0	2015-01-06	2015-05-26	4
148	0	48	1	1	1	0	0	1	1	3	1	1	1	5.4	4.64	156	2	147.93	2	2.75	1	1.67	1	0.53	2	40.9	2	93	2	83	2	31.1	2	98.53	2	9.57	1	1	0	1	1	1	2	1	0	0	2014-12-18	2017-03-17	26
149	0	64	2	1	1	0	0	1	1	3	2	1	1	7.08	5.07	126	2	321.21	2	3.44	1	2.37	2	0.47	2	37.8	2	19	1	25	1	5.3	1	14.65	1	>1210	2	1	0	2	1	1	3	2	1	0	2014-12-11	2015-08-19	8
150	0	46	1	1	1	0		1	1	3	3	2	1	5.09	5.33	137	2	357.93	2	3.35	1	0.95	1	0.41	2	36.3	2	29	1	122	2	10.6	1	0.757	1	>1210	2	1	0	1	1	1	2	1	0	0	2014-12-12	2015-02-06	1
151	0	55	1	1	1	0	0	1	1	3	3	2	1	9.13	6.33	165	2	235.78	2	5.81	2	1.58	1	0.55	2	41.8	2	20	1	46	2	25.8	2	125.7	2	>1210	2	1	1	1	1	1	2	1	0	1	2014-10-16	2015-01-07	2
152	0	58	1	1	1	1	0	1	1	3	3	2	1	7.32	5.06	151	2	196.87	2	5.07	2	1.27	1	0.35	2	47.6	2	14	1	56	2	14.2	1	17.49	1	5.61	1	1	0	1	1	0	2	1	0	1	2014-10-10	2016-10-19	24
153	0	50	1	1	1	1	1	1	1	3	3	2	1	7.27	3.71	116	2	343.86	2	3.71	1	1.7	1	1.36	2	42.6	2	18	1	31	1	9	1	27.77	1	>1210	2	0	0	1	1	0	3	2	0	0	2014-09-29	2014-10-30	1
154	0	54	1	1	1	0	0	1	1	3	3	2	1	4.95	5.09	153	2	118.06	2	2.99	1	1.55	1	0.08	1	40.3	2	27	1	23	1	13	1	9.82	1	44.32	1	1	0	1	0	1	2	1	0	1	2014-09-29	2015-05-28	7
155	0	53	1	1	1	0	0	1	0	1	3	2	0	8.15	5.19	131	2	315.8	2	5.63	2	1.71	1	0.34	2	42.7	2	17	1	59	2	10.4	1	18.93	1	49.29	1	1	0	1	1	1	3	2	0	1	2014-09-18	2015-06-10	8
156	0	65	2	1	1	0	0	1	1	3	1	1	1	4.55	3.93	128	2	130.9	2	1.81	1	2.04	2	0.33	2	39.5	2	56	2	53	2	7.1	1	69.25	2	28.59	1	0	0	1	0	1	2	1	0	0	2014-09-16	2017-04-27	31
157	0	44	1	1	1	0	0	1	0	1	3	2	0	7.94	5.14	147	2	147.56	2	4.2	2	1.91	2	1.22	2	45	2	21	1	33	1	20.9	2	7.11	1	3.47	1	0	0	1	1	0	3	2	0	1	2014-08-07	2015-04-01	7
158	0	46	1	1	1	1	0	1	1	3	2	1	1	7.24	6.16	180	2	161.64	2	4.37	2	1.9	2	0.23	2	35.9	2	47	2	54	2	22.5	2	81.06	2	>1210	2	1	0	1	1	0	3	2	0	0	2014-08-18	2014-10-20	2
159	0	49	1	1	1	0		1	1	3	3	2	1	6	5.33	119	2	255.25	2	3.79	1	1.35	1	0.5	2	43.7	2	31	1	55	2	7.2	1	32.19	1	>1210	2	1	0	1	1	1	2	1	0	1	2014-07-28	2014-09-10	1
160	0	48	1	1	1	0	0	1	1	3	1	1	1	6.63	4.89	153	2	104.34	2	3.57	1	2.37	2	0.14	1	45.4	2	31	1	37	1	15.3	1	119.9	2	162.3	1	1	0	1	1	0	3	2	0	0	2014-07-07	2014-11-29	4
161	0	70	2	1	1	1		1	0	1	1	1	0	6.17	4.9	108	1	126.31	2	3.23	1	1.97	2	0.63	2	41.6	2	80	2	81	2	25.3	2	0.67	1	8.94	1	1	0	1	1	1	2	1	0	1	2014-07-01	2016-04-05	21
162	0	62	2	1	1	0	0	1	1	3	3	2	1	5.52	4.78	118	2	377.74	2	2.59	1	2.35	2	0.15	1	37.1	2	12	1	20	1	5.8	1	30.89	1	440.2	2	1	1	2	1	0	3	2	1	1	2014-06-20	2015-09-08	14
163	0	44	1	1	1	0	0	1	1	3	1	1	1	8.37	4.44	145	2	203.98	2	4.61	2	2.81	2	0.27	2	44.9	2	32	1	26	1	16.1	1	＜0.6	1	9	1	1	0	1	0	0	3	2	0	0	2014-06-03	2014-11-06	5
164	0	31	1	1	1	0	0	1	1	3	2	1	1	5.78	5.03	162	2	226.88	2	3.35	1	1.73	1	0.25	2	39.6	2	12	1	25	1	5	1	9.56	1	>1210	2	1	0	2	1	1	3	2	0	1	2014-05-09	2014-08-28	3
165	0	50	1	1	1	0	0	1	1	3	1	1	1	6.68	5.12	157	2	141.99	2	4.08	2	1.59	1	0.48	2	43.3	2	21	1	19	1	16.1	1	1.42	1	34.08	1	1	0	1	0	0	3	2	0	0	2014-04-28	2015-01-09	8
166	0	37	1	1	1	0	0	1	1	3	1	1	1	6.06	4.97	153	2	210.53	2	2.91	1	1.97	2	0.6	2	44.6	2	31	1	30	1	17.1	1	17.39	1	>1210	2	1	0	1	0	1	2	1	0	0	2014-03-28	2014-12-01	8
167	0	40	1	1	1	0	0	1	1	3	3	2	1	5.13	4.82	100	1	186.86	2	2.88	1	1.44	1	0.23	2	40.3	2	61	2	70	2	31.1	2	13.35	1	>1210	2	1	0	2	1	0	3	2	0	1	2014-02-25	2016-03-29	25
168	0	53	1	1	1	0	0	1	1	3	1	1	1	4.65	4.03	133	2	262.77	2	2.87	1	0.94	1	0.31	2	39.2	2	20	1	40	1	6.5	1	14	1	>1210	2	1	0	1	0	1	2	1	0	0	2014-02-28	2020-05-31	75
169	0	49	1	1	1	1	0	1	1	3	3	2	1	10.81	3.92	117	2	409.26	2	7.01	2	1.67	1	1.18	2	34.1	1	16	1	38	1	6.7	1	23.37	1	>1210	2	1	1	2	1	0	4	2	0	0	2014-02-18	2017-03-24	37
170	0	48	1	1	1	0	0	1	1	3	3	2	1	6.55	4.76	135	2	282.17	2	4.71	2	1.2	1	0.08	1	33.6	1	61	2	57	2	11.7	1	51.95	2	>1210	2	1	0	1	1	1	3	2	0	1	2014-01-21	2014-12-15	10
171	0	69	2	1	1	1	0	1	1	3	1	1	1	4.78	3.6	112	2	192.43	2	1.73	1	2.15	2	0.02	1	39.7	2	61	2	53	2	15.3	1			>1210	2	1	0	1	1	0	3	2	0	0	2014-01-03	2014-09-19	8
172	0	39	1	1	1	1	0	1	1	3	3	2	1	11.46	4.81	139	2	293	2	8.66	2	1.5	1	0.53	2	43.9	2	30	1	15	1	13	1	41.58	2	282.5	1	1	0	2	1	1	3	2	1	1	2013-10-22	2013-11-26	1
173	0	62	2	1	1	0	0	1	1	3	3	2	1	6.97	4.11	134	2	148	2	4.22	2	1.33	1	0.85	2	36.7	2	48	2	70	2	9.4	1	177.7	2	＞1210	2	1	1	2	0	1	3	2	0	1	2012-03-26	2012-05-07	1
174	0	64	2	1	1	0	0	1	1	3	1	1	1	7.52	4.55	146	2	100	2	4.94	2	1.42	1	0.71	2	44.4	2	30	1	26	1	7.8	1	32.23	1	29.52	1	0	0	2	0	1	2	1	0	0	2012-02-10	2015-05-11	39
175	0	46	1	1	1	0	0	1	1	3	2	1	1	4.96	4.24	126	2	360	2	2.53	1	0.38	1	0.5	2	35.4	2	39	1	39	1	5.6	1	20.12	1	4.92	1	0	0	1	1	1	2	1	0	0	2012-02-06	2014-01-17	23
176	1	61	2	1	1	0	0	1	1	3	3	2	1	9.13	3.36	107	1	274	2	6.4	2	1.48	1	0.42	2	25.9	1	98	2	18	1	11	1	28.51	1	169.9	1	1	0	2	1	0	3	2	0	1	2012-01-10	2012-03-30	2
177	0	42	1	0	1	1	0	1	1	3	2	1	1	6.61	5.65	117	2	298	2	4.36	2	1.4	1	0.38	2	37.4	2	53	2	42	2	22	2	7.7	1	＞2000	2	1	0	2	1	1	2	1	1	0	2017-09-13	2018-04-25	7
178	0	47	1	0	0	0	1	1	1	3	1	1	1	4.24	4.72	150	2	166	2	2.59	1	1.35	1	0.08	1	40.4	2	37	1	33.6	1	16.24	1	59.1	2	＞1210	2	1	0	1	1	0	3	2	0	1	2019-11-27	2020-05-31	6
179	0	73	2	0	1	1		1	0	1	2	1	0	19.27	3.42	107	1	171	2	16.77	2	1.5	1	0.03	1	27.3	1	19	1	23.3	1	4.96	1	9.57	1	3.44	1	0	0	2	1	1	2	1	0	0	2019-10-16	2020-05-31	7
180	0	54	1	0	1	0	1	1	1	3	1	1	1	4.72	4.02	130	2	72	1	2.87	1	0.78	1	0.56	2	36.7	2	50	2	78.1	2	11.94	1	348.7	2	14.52	1	1	0	1	0	1	3	2	0	0	2019-08-25	2020-05-31	9
181	0	76	2	0	0	0	1	1	0	1	1	1	0	6.54	4.04	124	2	249	2	4.72	2	1.13	1	0.13	1	38.8	2	20	1	11.6	1	6.13	1	25.73	1	4.3	1	1	0	1	1	1	1	1	0	1	2019-05-29	2020-05-31	12
182	0	63	2	0	0	0	1	1	0	1	1	1	0	6.01	4.62	135	2	282	2	3.95	2	1.38	1	0.16	1	33.1	1	19	1	18	1	6.99	1	12.68	1	1.17	1	0	0	1	1	1	2	1	1	0	2019-03-29	2020-05-31	14
183	0	53	1	0	1	0	1	1	1	3	3	2	1	6.18	4.19	141	2	196	2	4.07	2	1.41	1	0.18	1	43.6	2	67	2	87.9	2	10.23	1	40.71	2	14.03	1	1	1	1	0	1	2	1	0	0	2019-01-18	2020-03-18	14
184	0	64	2	0	1	0	1	1	0	1	1	1	0	7.42	4.31	126	2	150	2	3.82	2	1.96	2	1	2	39.5	2	30	1	31	1	24.34	2	21.09	1	1.47	1	1	0	1	0	0	2	1	0	0	2018-09-29	2020-05-31	20
185	0	58	1	0	1	0	1	1	1	3	3	2	1	5.48	3.13	107	1	161	2	2.63	1	0.94	1	1.53	2	41.7	2	36	1	27.9	1	15.8	1	30.81	1	408.2	2	1	1	1	0	1	2	1	0	1	2018-09-25	2020-05-31	20
186	1	64	2	0	0	0	1	1	0	1	1	1	0	8.32	5.01	133	2	277	2	5.22	2	1.78	1	0.72	2	39.2	2	17	1	24.3	1	5.92	1	19.68	1	1.68	1	0	0	1	1	0	2	1	0	0	2018-09-13	2020-05-31	20
187	0	53	1	0	0	0	1	1	1	3	1	1	1	6.07	4.47	139	2	145	2	3.33	1	1.87	2	0.29	2	35.1	2	46	2	56.6	2	12.09	1	96.47	2	8.76	1	1	0	1	0	1	2	1	0	0	2018-01-04	2020-05-31	28
188	0	50	1	0	1	1	1	1	1	3	3	2	1	8.18	6.06	143	2	263	2	4.08	2	3.12	2	0.27	2	36.1	2	121	2	121	2	10.95	1	54.23	2	212.6	1	1	1	1	1	0	2	1	0	0	2016-07-12	2016-09-07	1
189	0	40	1	0	1	0	1	1	1	3	2	1	1	9.26	5.93	142	2	195	2	5.78	2	1.66	1	0.84	2	46.2	2	27	1	29.9	1	21.93	2	20.25	1	1048	2	1	0	2	0	0	2	1	0	0	2016-06-17	2020-05-31	47
190	0	41	1	0	1	0	1	1	1	3	3	2	1	5.12	4.54	141	2	165	2	3.4	1	1.11	1	0.17	1	40.1	2	30	1	34.2	1	5.82	1	16.93	1	6.3	1	0	1	1	0	0	2	1	0	1	2016-01-14	2020-05-31	52
191	0	51	1	0	1	1	1	1	1	3	1	1	1	10.83	5.08	136	2	244	2	8.34	2	1.53	1	0.27	2	38.7	2	24	1	23.9	1	5.33	1	13.53	1	＞1210	2	1	0	1	1	1	2	1	0	0	2017-07-28	2020-05-31	34
192	0	54	1	0	1	1	1	1	1	3	2	1	1	8.01	4.91	147	2	351	2	5.29	2	1.81	1	0.19	1	40.6	2	35	1	33.1	1	13.11	1	9.78	1	1.63	1	0	0	2	0	1	2	1	0	0	2015-10-22	2018-02-24	28
193	0	68	2	0	0	1	0	1	1	3	1	1	1	4.06	4.2	133	2	232	2	2.23	1	0.89	1	0.46	2	37	2	42	2	29	1	5.8	1	38.04	2	＞1210	2	1	0	1	1	1	2	1	0	0	2015-11-28	2016-11-04	11
194	0	68	2	0	1	1		1	0	1	3	2	0	10.68	4.83	146	2	260	2	7.54	2	1.95	2	0.12	1	40.6	2	64	2	22.6	1	14.63	1	83.58	2	734.1	2	1	1	1	1	1	2	1	0	1	2017-04-27	2020-05-31	37
195	0	54	1	0	0	1	1	1	1	3	3	2	1	10.03	4.98	133	2	252	2	6.64	2	1.42	1	0.94	2	37.6	2	30	1	30.8	1	11.81	1	26.7	1	10.05	1	1	1	1	0	1	2	1	0	1	2017-03-05	2018-04-16	13
196	0	65	2	0	0	0	1	1	1	3	1	1	1	3.89	3.31	102	1	266	2	2.33	1	0.97	1	0.15	1	24.9	1	21	1	7.8	1	3	1	2.16	1	1.92	1	1	0	1	0	1	2	1	0	0	2018-03-16	2020-05-31	26
197	0	39	1	0	1	1	0	1	1	3	2	1	1	6.16	5.17	160	2	200	2	3.22	1	1.98	2	0.46	2	43.4	2	190	2	91	2	9.7	1	17.33	1	8.5	1	0	0	2	1	1	2	1	1	1	2016-11-09	2018-01-03	14
198	1	41	1	0	1	1	0	1	0	1	3	2	0	7.97	4.97	138	2	294	2	4.53	2	1.47	1	0.69	2	34	1	41	2	16	1	14.2	1	24.33	1	＞1000	2	0	0	1	1	1	3	2	1	1	2016-09-28	2016-11-17	1
199	1	37	1	0	0	1	0	1	1	3	1	1	1	6.94	3.84	116	2	218	2	4.08	2	1.96	2	0.19	1	38.4	2	38	1	31	1	15.7	1	21.34	1	1210	2	1	0	1	0	1	3	2	0	0	2015-09-25	2018-02-11	28
200	0	51	1	0	1	1		1	1	3	2	1	1	6.83	4.15	110	2	282	2	3.48	1	1.91	2	0.98	2	23.9	1	167	2	50	2	9.4	1	14.68	1	>1210	2	1	0	2	1	1	3	2	0	1	2015-06-18	2015-12-28	6
201	0	34	1	0	1	1	0	1	1	3	2	1	1	6.37	5.56	184	2	253.6	2	4.28	2	1.43	1	0.66	2	36.9	2	75	2	27	1	16.8	1	19.45	1	＞1210	2	1	0	2	1	1	3	2	1	0	2015-06-04	2015-07-06	1
202	0	52	1	0	0	1	0	1	1	3	3	2	1	5.71	6.42	140	2	220.87	2	3.09	1	1.85	2	0.35	2	36.6	2	30	1	30	1	13.3	1	20.53	1	＞1210	2	1	0	1	1	1	3	2	0	1	2015-02-15	2016-01-27	11
203	0	36	1	0	1	1	0	1	1	3	1	1	1	4.19	4.99	149	2	265.98	2	2.82	1	2.24	2	0.62	2	40.4	2	23	1	18	1	8.6	1	17.79	1	＞1210	2	1	0	1	1	1	3	2	0	1	2014-08-14	2017-11-22	39
204	0	77	2	0	1	1	0	1	1	3	2	1	1	7.06	4.18	133	2	259	2	6.08	2	1.31	1	0.02	1	40.5	2	30	1	16	1	9.3	1	41.57	2	＞1210	2	1	0	1	1	1	2	1	0	0	2012-10-08	2012-11-22	1
205	0	59	1	1	0	0		0	0	0	2	1	0	10.71	5.45	116	2	278.42	2	8.08	2	1.86	2	0.14	1	39.8	2	39.8	1	26	1	7	1	14.81	1	2.73	1	0	0	1	0	1	2	1	0	0	2013-04-27	2017-08-30	52
206	0	38	1	0	0	0	0	0	1	2	2	1	1	4.47	4.17	142	2	135	2	2.76	1	1.14	1	0.21	2	38.3	2	38.3	1	29	1	14.4	1	38.13	2	8.73	1	1	0	2	0	1	3	2	0	1	2013-10-25	2015-04-02	17
207	0	57	1	0	0	0	0	0	1	2	3	2	1	5.33	4.07	86	1	161	2	3.43	1	1.44	1	0.1	1	34.2	1	37	1	12	1	14.4	1	7.14	1	1210	2	1	1	1	1	1	2	1	0	0	2013-10-30	2013-12-13	1
208	1	60	2	0	0	0	0	0	1	2	1	1	1	3.03	3.95	137	2	55	1	1.8	1	1.05	1	0.05	1	42.9	2	42.9	2	32	1	16.4	1	1.69	1	1210	2	1	0	1	1	0	2	1	0	0	2013-10-29	2018-09-07	58
209	0	59	1	0	0	0	0	0	1	2	2	1	1	9.72	4.79	155	2	178	2	4.4	2	3.7	2	0.83	2	46.7	2	31	1	17	1	5.4	1	17.9	1	961.8	2	1	0	2	1	1	3	2	1	0	2013-10-28	2014-07-09	8
210	1	52	1	0	0	0	0	0	1	2	2	1	1	7	3.89	117	2	261	2	4.51	2	1.89	2	0.14	1	45.3	2	45.3	2	31	1	14.5	1	7.04	1	640.2	2	0	0	1	1	1	2	1	1	1	2013-10-24	2017-04-17	41
211	0	45	1	0	0	0	0	0	1	2	2	1	1	6.61	5.13	139	2	221	2	4.32	2	1.33	1	0.59	2	41.3	2	42	2	27	1	7.9	1	11.9	1	2.5	1	0	0	1	1	1	2	1	0	0	2013-10-17	2014-08-28	10
212	0	56	1	0	0	0	0	0	1	2	3	2	1	7.2	4.62	144	2	134	2	4.93	2	1.89	2	0.07	1	36.7	2	32	1	28	1	5.9	1	26.51	1	1210	2	1	1	2	0	1	3	2	1	0	2013-09-26	2014-03-07	5
213	0	35	1	0	0	0	0	0	1	2	1	1	1	7.19	5.37	165	2	186	2	4.04	2	2.62	2	0.14	1	46.7	2	46.7	2	40	1	18.6	2	25.95	1	1210	2	0	0	1	0	0	2	1	0	0	2013-09-24	2014-10-17	12
214	0	35	1	0	0	0	0	0	1	2	3	2	1	5.08	4.37	137	2	207	2	3.41	1	1.42	1	0.04	1	41.9	2	50	2	42	2	8.1	1	23.72	1	188.9	1	1	1	1	1	1	4	2	1	1	2013-09-26	2013-12-03	2
215	1	47	1	0	0	0	0	0	1	2	2	1	1	4.84	4.99	148	2	342.01	2	3.39	1	1.13	1	0.03	1	49	2	49	2	18	1	14.3	1	14.08	1	1210	2	0	0	2	0	1	3	2	0	1	2013-09-09	2014-07-31	10
216	0	59	1	0	0	0		0	1	2	1	1	1	8.37	4.25	138	2	153	2	4.14	2	3.3	2	0.41	2	41.7	2	41.7	2	84	2	5.3	1	33.56	1	18.65	1	1	0	1	0	1	2	1	0	0	2013-08-28	2018-12-03	63
217	0	49	1	0	0	0	0	0	1	2	2	1	1	6.88	3.6	106	1	265.03	2	4.86	2	1.16	1	0.04	1	43.5	2	59	2	50	2	20.3	2	25.11	1	24.82	1	0	0	1	1	1	3	2	0	0	2013-08-26	2014-08-13	11
218	0	50	1	0	0	0		0	1	2	3	2	1	6.57	4.46	149	2	175	2	3.57	1	1.88	2	0.74	2	38.3	2	50	2	48	2	5	1	90.49	2	1210	2	1	1	1	0	0	3	2	0	1	2013-08-16	2013-10-10	1
219	1	49	1	0	0	0	0	0	1	2	1	1	1	4.7	4.65	130	2	237	2	2.54	1	1.55	1	0.3	2	41.7	2	41.7	2	24	1	4.7	1	21.25	1	1210	2	0	0	1	0	1	2	1	0	0	2013-08-15	2019-04-22	68
220	1	56	1	0	0	0	0	0	1	2	1	1	1	4.16	3.95	125	2	127	2	2.01	1	1.89	2	0.09	1	41.7	2	41.7	2	26	1	11.7	1	48.93	2	1210	2	0	0	1	0	1	3	2	0	1	2013-08-08	2017-08-02	47
221	0	69	2	0	0	0	0	0	1	2	2	1	1	6.23	4.89	110	2	302	2	4.39	2	1.4	1	0.07	1	40.4	2	25	1	20	1	7.9	1	25.63	1	4.29	1	1	0	2	1	1	3	2	0	0	2013-09-18	2014-03-20	6
222	0	60	2	0	0	0		0	1	2	3	2	1	5.29	5.03	102	1	165	2	2.3	1	2.28	2	0.18	1	39.1	2	39.1	1	31	1	14	1	22.38	1	15.7	1	1	0	1	1	0	2	1	0	1	2013-08-01	2014-10-17	14
223	0	50	1	0	0	0	0	0	1	2	3	2	1	5.22	3.88	118	2	312	2	2.82	1	1.54	1	0.37	2	38.7	2	38.7	1	23	1	10	1	138.2	2	1210	2	1	0	1	1	1	3	2	0	1	2013-07-31	2015-05-04	21
224	0	63	2	0	0	0	0	0	1	2	2	1	1	4.04	5.19	119	2	121.93	2	2.37	1	1.33	1	0.04	1	42.5	2	50	2	18	1	9.6	1	55.77	2	7.48	1	1	0	2	1	1	2	1	0	0	2013-07-11	2014-12-17	17
225	0	55	1	0	0	0	0	0	1	2	2	1	1	4.2	3.66	126	2	95	1	1.77	1	1.89	2	0.4	2	47.4	2	47.4	2	68	2	10.7	1	112.3	2	8.27	1	1	0	1	1	1	2	1	0	0	2013-07-02	2015-12-04	29
226	0	73	2	0	0	0	0	0	0	0	2	1	0	3.92	4.48	144	2	163	2	3.5	1	1.93	2	0.11	1	47	2	47	2	18	1	13.3	1	11.37	1	1.57	1	0	0	1	1	1	2	1	0	0	2013-06-26	2019-09-28	75
227	1	64	2	0	0	0	0	0	1	2	1	1	1	6.63	4.71	133	2	192	2	4	2	1.84	2	0.4	2	45.2	2	45.2	2	18	1	7.1	1	14.74	1	1210	2	0	0	1	0	1	2	1	0	0	2013-06-08	2014-11-19	17
228	0	60	2	0	0	0	0	0	1	2	2	1	1	6.08	5.62	147	2	231	2	2.96	1	2.52	2	0.23	2	51.6	2	51.6	2	34	1	13.1	1	6.24	1	1.72	1	0	0	1	1	1	1	1	0	0	2013-06-04	2017-03-24	45
229	0	46	1	0	0	0	0	0	1	2	3	2	1	5.27	4.14	119	2	182.11	2	3.09	1	1.36	1	0.23	2	40.1	2	44	2	35	1	15	1	26.18	1	1210	2	1	1	2	0	1	3	2	0	0	2013-06-03	2013-08-05	2
230	0	41	1	0	0	0	0	0	0	0	2	1	0	9.41	5.06	150	2	229.84	2	6.21	2	2.63	2	0.02	1	41.6	2	40	1	23	1	7.6	1	23.89	1	387.3	1	1	0	2	0	0	2	1	0	1	2013-05-15	2013-09-05	3
231	0	59	1	0	0	0	0	0	1	2	1	1	1	4.91	4.3	137	2	171	2	2.22	1	2.11	2	0.16	1	39.6	2	76	2	75	2	8.7	1	93.39	2	40.26	1	0	0	1	0	1	3	2	0	0	2013-05-02	2014-04-21	11
232	0	48	1	0	0	0	0	0	1	2	2	1	1	4.78	4.15	127	2	123.93	2	2.33	1	1.81	1	0.17	1	44.5	2	49	2	19	1	6	1	66.06	2	13.7	1	0	0	1	1	1	2	1	0	0	2013-04-24	2014-03-10	10
233	0	45	1	0	0	0	0	0	1	2	3	2	1	5.54	5.37	165	2	166.62	2	3.66	1	1.48	1	0.04	1	48.3	2	27	1	49	2	12	1	32.78	1	166.5	1	1	0	1	1	1	2	1	0	0	2013-04-26	2014-04-01	11
234	1	67	2	0	0	0	0	0	0	0	1	1	0	2.22	3.86	118	2	73.78	1	1.25	1	0.7	1	0.04	1	36.8	2	36.8	1	30	1	8.5	1	30.77	1	129.9	1	0	0	1	0	1	3	2	0	0	2013-04-22	2018-09-10	64
235	0	65	2	0	0	0		0	0	0	2	1	0	13.62	5.18	148	2	497.87	2	7.2	2	5.41	2	0.3	2	38.6	2	38.6	1	48	2	6.3	1	3.23	1	3.72	1	0	0	1	1	1	2	1	0	0	2013-04-11	2015-06-08	25
236	0	54	1	0	0	0	0	0	0	0	3	2	0	7.34	5.28	128	2	110	2	3.38	1	3.39	2	0.11	1	49.5	2	174	2	142	2	7.8	1	81.03	2	8.97	1	1	0	2	0	0	3	2	0	0	2013-03-25	2013-10-23	6
237	0	64	2	0	0	0	0	0	0	0	3	2	0	8.66	4.76	146	2	213	2	5.49	2	2.48	2	0.14	1	45.6	2	22	1	25	1	10.5	1	51.44	2	183.6	1	0	0	2	0	0	2	1	1	1	2013-04-03	2015-05-07	25
238	0	62	2	0	0	0	0	0	0	0	2	1	0	8.4	3.29	109	1	320.43	2	5.48	2	1.88	2	0.07	1	47.7	2	54	2	23	1	33.1	2	0.975	1	6.6	1	1	0	1	1	1	2	1	0	1	2013-03-14	2013-07-28	4
239	0	38	1	0	0	0	0	0	1	2	2	1	1	3.53	4.71	154	2	71	1	1.68	1	1.5	1	0.06	1	41.7	2	187	2	345	2	18.4	2	0.65	1	1210	2	1	0	1	1	1	2	1	0	0	2013-02-27	2013-10-28	8
240	0	61	2	0	0	0	0	0	1	2	2	1	1	9.16	5.53	116	2	269.23	2	5.65	2	2.08	2	0.47	2	42.1	2	42.1	2	23	1	17.8	2	7.79	1	2.02	1	0	0	1	1	1	2	1	0	1	2013-01-16	2017-02-17	49
241	0	51	1	0	0	0	0	0	0	0	2	1	0	5.84	4.03	129	2	440.73	2	3.55	1	1.46	1	0.38	2	42.7	2	40	1	57	2	8.6	1	8	1	1.12	1	1	0	1	1	1	3	2	0	0	2013-01-10	2016-06-13	41
242	0	44	1	0	0	0	0	0	1	2	2	1	1	7.34	6.16	143	2	244	2	4.55	2	2.25	2	0.21	2	45.9	2	45.9	2	28	1	15.4	1	9.68	1	1210	2	1	0	2	0	1	2	1	0	0	2013-01-05	2014-04-28	15
243	0	50	1	0	0	0	0	0	1	2	1	1	1	6.87	5.14	174	2	90	1	3.65	1	2.16	2	0.43	2	44.5	2	41	2	43	2	12.5	1	56.83	2	19.46	1	1	0	1	0	1	3	2	0	1	2013-01-05	2013-11-28	10
244	0	42	1	0	0	0	0	0	1	2	2	1	1	7.77	4.6	127	2	306	2	5.3	2	1.6	1	0.36	2	39.6	2	25	1	18	1	4.4	1	0.9	1	＞1210	2	0	0	1	1	1	2	1	0	0	2012-12-25	2013-03-24	2
245	0	63	2	0	0	0	0	0	1	2	2	1	1	7.2	4.48	127	2	169	2	6.33	2	1.19	1	0.09	1	44.8	2	81	2	73	2	10	1	36.54	1	43.61	1	0	0	1	1	1	2	1	0	0	2012-12-27	2013-09-24	8
246	0	45	1	0	0	0	0	0	1	2	1	1	1	5.28	4.54	143	2	63	1	3.68	1	1.01	1	0.12	1	36.3	2	115	2	62	2	23.6	2	115.74	2	107.9	1	1	0	2	0	1	3	2	0	0	2012-12-21	2013-01-28	1
247	0	57	1	0	0	0	0	0	1	2	1	1	1	4.77	5.17	156	2	201.96	2	2.73	1	1.47	1	0.1	1	45.4	2	34	1	35	1	10.2	1	43.47	2	＞1210	2	0	0	1	0	1	2	1	0	0	2012-12-18	2019-01-30	73
248	0	54	1	0	0	0	0	0	1	2	2	1	1	9.22	5.59	156	2	103	2	2.7	1	5.59	2	0.56	2	42.6	2	36	1	28	1	12.8	1	161.33	2	74.06	1	1	0	1	1	1	3	2	0	0	2012-12-13	2013-05-02	4
249	0	48	1	0	0	0		0	1	2	3	2	1	6.87	5.17	159.28	2	183.58	2	4.28	2	1.87	2	0.22	2	43.8	2	37	1	41	2	6.4	1	119.47	2	123.9	1	1	0	2	0	1	3	2	0	0	2012-12-12	2014-07-03	18
250	0	69	2	0	0	0	0	0	1	2	2	1	1	6.24	3.84	138	2	162	2	3.87	2	1.44	1	0.47	2	40.1	2	30	1	35	1	14.4	1	11.63	1	6.16	1	1	0	2	0	1	2	1	0	0	2012-11-29	2014-02-08	14
251	0	60	2	0	0	0	0	0	1	2	2	1	1	8.39	5.88	189	2	200	2	6.1	2	1.62	1	0.12	1	39.9	2	49	2	38	1	18.8	2	49.79	2	＞1210	2	0	0	1	1	1	2	1	0	0	2012-11-26	2019-07-18	79
252	0	56	1	0	0	0	0	0	1	2	1	1	1	7.33	4.55	158	2	129	2	3.9	2	2.6	2	0.37	2	49.4	2	46	2	63	2	18.5	2	37.84	2	9.81	1	0	0	1	0	1	2	1	0	0	2012-11-21	2013-02-16	2
253	0	75	2	0	0	0		0	1	2	2	1	1	5.26	4.26	151	2	174	2	3.08	1	1.56	1	0.22	2	45.7	2	35	1	43	2	9.7	1	51.91	2	5.23	1	0	0	1	1	1	1	1	0	0	2012-11-19	2013-04-12	4
254	1	37	1	0	0	0	0	0	1	2	2	1	1	6.48	4.17	124.63	2	321.95	2	4.03	2	1.78	1	0.11	1	42.5	2	31	1	11	1	10	1	84.44	2	＞1210	2	0	0	2	1	1	3	2	0	0	2012-10-22	2012-12-17	1
255	0	64	2	0	0	0	0	0	1	2	1	1	1	4.43	5.38	135	2	79	1	2.59	1	1.41	1	0.07	1	36.1	2	72	2	46	2	25	2	20.56	1	29.49	1	1	0	1	0	1	2	1	0	1	2012-09-25	2013-11-18	13
256	0	72	2	0	0	0	0	0	0	0	2	1	0	4.5	4.63	153	2	161	2	2.77	1	1.43	1	0.1	1	47.3	2	23	1	15	1	13.8	1	11.75	1	124.3	1	0	0	1	1	1	2	1	0	0	2012-08-31	2013-03-08	6
257	0	49	1	0	0	0	0	0	1	2	1	1	1	5.26	4.59	149	2	113	2	2.82	1	1.87	2	0.37	2	43.4	2	96	2	121	2	16.1	1	14.96	1	528.1	2	1	0	2	0	1	3	2	1	0	2012-08-17	2019-07-24	83
258	0	48	1	0	0	0		0	1	2	1	1	1	7.26	4.63	149	2	268	2	3.3	1	3.23	2	0.1	1	43.5	2	28	1	21	1	6.8	1	7.47	1	9.01	1	0	0	1	0	1	2	1	0	0	2012-08-02	2013-01-30	5
259	0	77	2	0	0	0	0	0	1	2	2	1	1	5.5	4.19	136	2	200	2	3.61	1	1.09	1	0.28	2	45.9	2	76	2	47	2	13.1	1	27.82	1	＞1210	2	0	0	2	1	1	3	2	0	0	2012-08-07	2012-11-15	3
260	0	58	1	0	0	0	0	0	1	2	1	1	1	4.63	4.67	153	2	155	2	2.84	1	1.55	1	0.06	1	37.2	2	113	2	103	2	7.4	1	125.75	2	3.27	1	0	0	1	0	1	2	1	0	0	2012-07-24	2013-04-27	9
261	0	76	2	0	0	0	0	0	1	2	1	1	1	6.39	4.29	137	2	128	2	2.76	1	2.97	2	0.21	2	40.5	2	48	2	55	2	8.2	1	2.13	1	3.6	1	0	0	1	0	1	2	1	0	0	2012-07-19	2012-09-04	1
262	0	42	1	0	0	0	0	0	1	2	1	1	1	7.74	4.58	146	2	180	2	5.36	2	1.8	1	0.07	1	43.1	2	34	1	50	2	8.1	1			1164	2	1	0	1	0	1	3	2	0	0	2012-07-17	2016-11-07	51
263	0	55	1	0	0	0	0	0	1	2	1	1	1	6.08	4.86	153	2	197	2	3.21	1	2.35	2	0.17	1	40.4	2	43	2	26	1	7	1	0.28	1	1027	2	0	0	1	0	1	3	2	0	0	2012-06-06	2013-07-14	13
264	0	66	2	0	0	0	0	0	1	2	2	1	1	5.43	4.52	150	2	116	2	3.81	1	1.2	1	0.1	1	45.1	2	26	1	28	1	15.3	1	15.45	1	11.14	1	1	0	2	1	1	2	1	0	0	2012-05-25	2015-08-05	38
265	0	39	1	0	0	0	0	0	1	2	3	2	1	5.88	4.91	144	2	195	2	2.67	1	2.48	2	0.31	2	37	2	28	1	31	1	7.7	1	32.66	1	6.4	1	1	0	2	0	1	2	1	0	0	2012-05-24	2013-02-24	9
266	0	44	1	0	0	0	0	0	1	2	2	1	1	4.05	4.28	142	2	170	2	1.93	1	1.71	1	0.24	2	36.3	2	28	1	30	1	17.5	2	12.98	1	171.5	1	1	0	2	1	1	2	1	0	0	2012-05-22	2013-12-03	18
267	0	72	2	0	0	0	0	0	1	2	2	1	1	6.22	4.13	129	2	202	2	3.62	1	1.78	1	0.3	2	39.7	2	32	1	27	1	11	1	1.12	1	4.97	1	0	0	1	1	1	3	2	0	0	2012-05-11	2014-05-28	24
268	0	29	1	0	0	0	0	0	1	2	3	2	1	6.01	4.98	150	2	227	2	3.04	1	2.15	2	0.3	2	40.9	2	58	2	86	2	5.1	1	6.35	1	560.3	2	0	1	1	0	1	2	1	0	1	2012-05-10	2016-04-25	47
269	0	70	2	0	1	0	0	0	0	0	1	1	0	7.55	4.83	154	2	130	2	3.37	1	3.7	2	0.25	2	40.1	2	39	1	63	2	10.8	1	24.44	1	49.14	1	0	0	1	0	1	1	1	0	0	2012-05-18	2015-05-18	36
270	0	60	2	0	0	0		0	1	2	3	2	1	7.42	4.6	152	2	223	2	4.2	2	2.53	2	0.19	1	44.9	2	32	1	75	2	21.2	2	10.65	1	17.51	1	0	0	1	0	1	2	1	0	1	2012-04-20	2013-04-15	11
271	0	43	1	0	0	0	0	0	1	2	1	1	1	5.06	5.53	123	2	213	2	3.4	1	1.24	1	0.09	1	43.9	2	20	1	23	1	13.7	1	0.03	1	3.15	1	0	0	1	0	1	3	2	0	0	2012-04-05	2018-07-31	75
272	1	65	2	0	0	0	0	0	0	0	2	1	0	8.93	3.16	100	1	187	2	6.09	2	2.22	2	0.06	1	38.9	2	36	1	50	2	22.3	2	0.27	1	3.68	1	0	0	1	1	1	3	2	0	0	2012-03-16	2013-08-28	17
273	0	52	1	0	0	0	0	0	1	2	1	1	1	4.55	4.44	142	2	174	2	2.45	1	1.52	1	0.44	2	41	2	55	2	34	1	11.8	1	20.72	1	459.4	2	0	0	2	0	1	3	2	0	0	2012-03-09	2020-05-31	98
274	0	56	1	0	0	0	0	0	1	2	1	1	1	8.13	4.6	150	2	270	2	5.49	2	2.01	2	0.11	1	43.1	2	22	1	27	1	13.4	1	3.55	1	2.22	1	1	0	1	0	1	1	1	0	0	2012-03-06	2017-09-30	66
275	0	53	1	0	0	0	0	0	1	2	2	1	1	6.99	5.66	168	2	275	2	3.1	1	3.14	2	0.25	2	45	2	110	2	42	2	23.1	2	0.31	1	＞1210	2	1	0	1	1	1	3	2	0	0	2012-02-16	2012-04-12	1
276	0	63	2	0	0	0		0	1	2	2	1	1	7.72	4.39	142	2	223	2	4.23	2	2.71	2	0.07	1	41.9	2	17	1	17	1	19.1	2	29.4	1	54.34	1	1	0	2	0	1	2	1	0	1	2017-12-28	2020-05-31	29
277	1	56	1	0	0	0	0	0	1	2	3	2	1	4	3.98	112	2	107	2	2.45	1	1.04	1	0.21	2	34.4	1	38	1	28	1	12.6	1	32.2	1	>2000	2	1	1	2	0	1	3	2	1	1	2017-12-11	2018-01-23	1
278	0	50	1	0	0	0	0	0	1	2	1	1	1	5.55	4.26	132	2	125	2	3.99	2	1.06	1	0.1	1	32.2	1	193	2	36	1	19.3	2	34.8	1	131.26	1	1	0	1	1	1	3	2	0	1	2017-11-22	2018-04-02	4
279	0	48	1	0	0	0	0	0	1	2	1	1	1	4.93	5.14	138	2	229	2	2.62	1	1.69	1	0.19	1	37.7	2	44	2	27	1	11.2	1	3.6	1	>2000	2	1	0	1	1	1	3	2	0	0	2017-11-13	2019-05-16	18
280	0	67	2	0	0	0	0	0	0	0	1	1	0	7.73	4.63	139	2	345	2	4.82	2	2.05	2	0.23	2	45.1	2	35	1	44	2	20.3	2	19.4	1	2.75	1	1	0	1	0	1	2	1	0	0	2017-11-07	2017-12-21	1
281	0	65	2	0	0	0	0	0	1	2	1	1	1	5.6	3.9	117	2	71	1	2.31	1	2.66	2	0.1	1	32.9	1	71	2	86	2	16.7	1	30.6	1	4.38	1	1	0	1	1	1	2	1	0	0	2017-11-09	2018-05-10	6
282	1	62	2	0	0	0	0	0	1	2	1	1	1	4.67	3.5	116	2	129	2	2.2	1	1.78	1	0.34	2	30.8	1	57	2	39	1	11.1	1	15	1	307.29	1	1	0	1	0	1	3	2	0	0	2017-11-08	2018-07-11	8
283	0	47	1	0	0	0	0	0	1	2	1	1	1	8.16	4.22	88	1	436	2	4.11	2	3.24	2	0.28	2	28	1	67	2	23	1	7.8	1	2.9	1	1.64	1	1	0	1	1	1	3	2	0	1	2017-10-25	2020-05-31	31
284	1	54	1	0	0	0	0	0	1	2	1	1	1	4.57	4.18	96	1	103	2	2.93	1	1.05	1	0.12	1	34	1	101	2	119	2	14.4	1	7.7	1	6.35	1	1	0	1	1	1	3	2	0	0	2017-10-20	2019-05-06	18
285	0	27	1	0	0	0	0	0	1	2	2	1	1	8.72	2.78	76	1	155	2	7.19	2	0.68	1	0.01	1	28.5	1	28	1	33	1	25.1	2	11.2	1	＞2000	2	1	0	2	0	1	3	2	1	1	2017-09-27	2017-11-07	1
286	0	52	1	0	0	0	0	0	0	0	1	1	0	6.27	4.56	146	2	214	2	3.79	1	0.48	1	0.21	2	41.4	2	18	1	22	1	16.3	1	5.9	1	1.56	1	1	0	1	0	1	2	1	0	0	2017-09-27	2019-10-10	24
287	0	44	1	0	0	0	0	0	1	2	1	1	1	5.67	4.63	144	2	215	2	2.97	1	0.44	1	0.11	1	35.2	2	54	2	33	1	12	1	＜2.00	1	36.5	1	1	0	1	1	1	4	2	0	1	2017-09-05	2019-06-18	21
288	0	58	1	0	0	0	0	0	1	2	1	1	1	5.46	3.73	120	2	209	2	2.96	1	0.73	1	0.2	2	34.5	1	37	1	27	1	18.6	2	2.21	1	5.68	1	1	0	1	0	1	3	2	0	0	2017-09-11	2019-02-27	17
289	0	47	1	0	0	0	0	0	1	2	3	2	1	5.51	4.29	123	2	169	2	2.31	1	0.33	1	0.13	1	37.1	2	35	1	33	1	13.9	1	14.8	1	＞2000	2	0	1	1	1	1	3	2	0	1	2017-09-06	2017-10-18	1
290	0	45	1	0	0	0	0	0	1	2	1	1	1	7.18	5.04	148	2	193	2	4.03	2	2.3	2	0.22	2	36.7	2	34	1	32	1	11.9	1	30.8	1	3.6	1	1	0	1	0	1	2	1	0	0	2017-08-17	2020-04-25	32
291	1	70	2	0	0	0	0	0	1	2	2	1	1	4.56	3.72	129	2	101	2	2.47	1	1.6	1	0.17	1	32.1	1	87	2	71	2	20.3	2	33.2	1	＞1000	2	1	0	1	0	0	2	1	0	0	2017-08-15	2018-07-02	10
292	0	53	1	0	0	0	0	0	1	2	3	2	1	5.01	5.56	128	2	152	2	2.67	1	1.82	1	0.15	1	38.8	2	21	1	31	1	12.6	1	23.9	1	＜1.3	1	1	1	1	0	0	3	2	0	1	2017-08-09	2018-03-21	7
293	1	67	2	0	0	0	0	0	1	2	1	1	1	4.38	4.31	129	2	118	2	2.44	1	1.37	1	0.27	2	36.9	2	40	1	21	1	19.6	2			>1000	2	0	0	1	1	1	3	2	1	1	2017-07-28	2018-03-26	7
294	0	51	1	0	0	0	0	0	1	2	1	1	1	6.82	5.21	144	2	304	2	4.45	2	1.68	1	0.16	1	41.2	2	31	1	30	1	17.5	2	10.8	1	9.6	1	1	0	1	1	1	3	2	0	1	2017-08-01	2018-03-01	7
295	0	45	1	0	0	0	0	0	1	2	1	1	1	6.32	5.29	167	2	113	2	3.14	1	2	2	0.05	1	38.6	2	39	1	59	2	13.1	1	27	1	528.3	2	1	0	1	0	0	2	1	0	0	2017-07-19	2020-05-31	34
296	0	52	1	0	0	0	0	0	1	2	1	1	1	6.26	5.13	143	2	325	2	2.74	1	2.14	2	0.64	2	31.7	1	339	2	435	2	16.3	1	46.4	2	12.8	1	1	0	1	1	1	2	1	0	1	2017-07-05	2020-05-31	34
297	1	43	1	0	0	0	0	0	1	2	2	1	1	8.13	4.46	136	2	242	2	5.28	2	1.84	2	0.42	2	36.1	2	95	2	30	1	15	1	23.1	1	751.6	2	1	0	1	1	1	4	2	0	1	2017-06-16	2017-08-14	1
298	0	48	1	0	0	0	0	0	1	2	2	1	1	5.22	4.39	133	2	176	2	2.31	1	2.22	2	0.03	1	40.1	2	37	1	27	1	23.9	2	24.1	1	>1000	2	1	0	1	0	1	3	2	0	1	2017-06-15	2018-06-03	11
299	0	59	1	0	0	0	0	0	1	2	1	1	1	7.25	4.6	127	2	127	2	4.02	2	2.4	2	0.29	2	35.3	2	54	2	67	2	16.1	1	<1.2	1	6.4	1	1	0	1	1	1	2	1	0	0	2017-06-13	2020-05-31	35
300	0	43	1	0	0	0	0	0	1	2	2	1	1	5.73	5.47	153	2	178	2	2.43	1	2.62	2	0.18	1	38.7	2	71	2	78	2	10.6	1	34.8	1	425.5	2	1	0	2	1	1	3	2	0	1	2017-05-23	2017-08-17	2
301	0	65	2	0	0	0	0	0	1	2	1	1	1	3.91	3.9	133	2	100	2	2.22	1	1.26	1	0.13	1	36.5	2	42	2	35	1	25	2	36	1	39.1	1	1	0	1	1	1	3	2	0	0	2017-04-08	2017-10-18	6
302	0	45	1	0	0	0	0	0	1	2	3	2	1	7.12	4.16	134	2	163	2	2.82	1	3.3	2	0.5	2	36.5	2	30	1	40	1	11.4	1	31.3	1	8.9	1	1	0	1	0	1	3	2	0	1	2017-04-07	2018-04-13	12
303	0	60	2	0	0	0		0	1	2	1	1	1	5.59	3.96	117	2	225	2	2.04	1	2.88	2	0.16	1	33.3	1	94	2	57	2	9.9	1	27.8	1	18.2	1	1	0	2	0	1	2	1	0	0	2017-03-21	2017-09-21	6
304	0	66	2	0	1	0	0	0	1	2	1	1	1	5.44	4.66	149	2	187	2	3.79	1	1.09	1	0.2	2	41.1	2	35	1	23	1	9.1	1	8.4	1	＜1.3	1	1	0	1	0	1	3	2	0	0	2017-03-14	2017-09-20	6
305	1	64	2	0	0	0	0	0	1	2	2	1	1	7.03	5.02	118	2	165	2	3.05	1	3.29	2	0.07	1	38.4	2	74	2	62	2	10.1	1	6.2	1	46	1	1	0	2	0	1	2	1	0	1	2017-03-06	2017-10-23	7
306	1	69	2	0	0	0	0	0	1	2	1	1	1	3.41	3.37	109	1	75	1	1.67	1	1.09	1	0.16	1	33.4	1	33	1	22	1	9.5	1	21.29	1	9.2	1	1	0	1	1	1	3	2	0	0	2017-01-05	2018-03-14	14
307	0	25	1	0	0	0	0	0	1	2	3	2	1	7.28	4.13	132	2	173	2	5.22	2	1.06	1	0.01	1	34.3	1	32	1	18	1	13.3	1	3.12	1	＞1000	2	1	0	2	1	1	2	1	1	1	2017-01-11	2017-06-06	4
308	0	45	1	0	0	0	0	0	1	2	1	1	1	2.08	4.71	142	2	46	1	1.31	1	0.58	1	0.03	1	36.7	2	22	1	9	1	22.6	2	4.2	1	253.57	1	1	0	1	0	1	2	1	0	0	2017-11-15	2019-10-15	23
309	0	56	1	0	0	0	0	0	1	2	1	1	1	5.88	4.75	142	2	220.33	2	2.54	1	2.62	2	0.22	2	42	2	42	2	50	2	10.8	1	20.94	1	7.39	1	1	0	2	0	0	3	2	0	1	2013-12-17	2014-03-12	2
310	0	38	1	0	0	0	0	0	1	2	3	2	1	7.58	4.06	123	2	350.82	2	4.62	2	1.99	2	0.12	1	38.3	2	29	1	28	1	12	1	16.47	1	16.52	1	0	0	1	1	1	2	1	0	0	2013-12-12	2014-05-23	5
311	1	47	1	0	0	0	0	0	1	2	2	1	1	4.66	4.12	120	2	221.83	2	2.38	1	0.93	1	0.1	1	38.1	2	80	2	43	2	9.8	1	7.71	1	1210	2	0	0	2	1	1	4	2	1	1	2013-12-10	2014-06-16	6
312	0	69	2	0	0	0	0	0	1	2	2	1	1	6.21	4.49	143	2	249	2	4.6	2	1.05	1	0.08	1	43.6	2	1.3	1	61	2	11.7	1	1.59	1	1210	2	1	0	1	1	1	2	1	0	1	2013-12-10	2014-08-12	8
313	0	26	1	0	0	0	0	0	1	2	2	1	1	5.73	4.67	149	2	172.31	2	2.8	1	2.3	2	0.23	2	43	2	38	1	27	1	11.3	1	15.8	1	1210	2	0	0	1	1	1	2	1	0	0	2013-11-27	2014-07-17	7
314	0	30	1	0	0	0	0	0	0	0	2	1	0	6.48	3.8	106	1	324.3	2	4.82	2	1	1	0.16	1	33.2	1	19	1	14	1	8.1	1	13.03	1	4.06	1	0	0	1	1	1	1	1	0	0	2013-11-22	2014-02-21	2
315	0	36	1	0	0	0	0	0	0	0	3	2	0	5.48	5.66	146	2	350.07	2	3.61	1	1.3	1	0.13	1	41.3	2	146	2	66	2	12	1			1210	2	1	1	1	1	1	3	2	0	1	2013-11-15	2017-01-12	37
316	0	63	2	0	0	0	0	0	0	0	1	1	0	5.99	5.95	135	2	251	2	3.4	1	1.82	1	0.23	2	40.9	2	22	1	23	1	14.7	1	8.4	1	＜1.3	1	1	0	2	0	1	3	2	0	0	2017-05-25	2019-05-23	23
317	1	66	2	0	0	0	0	0	1	2	1	1	1	4.9	3.9	126	2	195	2	43.2	2	44.5	2	0.14	1	34	1	32	1	14	1	8.3	1	58.22	2	7	1	1	0	1	0	1	2	1	0	0	2016-11-29	2019-07-18	31
318	0	51	1	0	0	0	0	0	1	2	3	2	1	9.05	5.93	140	2	183	2	63.1	2	27.9	2	0.2	2	40.6	2	33	1	22	1	12.1	1	28.3	1	44.3	1	1	1	2	0	1	3	2	1	1	2016-10-31	2016-12-08	1
319	0	56	1	0	0	0	0	0	0	0	3	2	0	7.94	5.76	176	2	254	2	69.9	2	21.5	2	0.1	1	41.9	2	29	1	34	1	17.6	2	275.87	2	40.8	1	1	0	2	0	1	2	1	0	0	2016-10-17	2016-11-18	1
320	1	44	1	0	0	0	0	0	1	2	3	2	1	7.25	3.86	111	2	214	2	59.7	2	34	2	0.07	1	37	2	49	2	76	2	11.1	1	7.06	1	>1000	2	0	0	1	1	0	3	2	0	0	2016-09-29	2017-11-23	13
321	1	66	2	0	0	0	0	0	1	2	1	1	1	5.05	4.06	126	2	249	2	69.5	2	21.9	2	0.04	1	39.1	2	106	2	74	2	11	1	2.34	1	6.1	1	0	0	1	1	1	2	1	0	0	2016-09-28	2017-04-20	6
322	0	58	1	0	0	0	0	0	1	2	2	1	1	8.44	4.95	158	2	266	2	61.5	2	24.2	2	0.37	2	37.4	2	52	2	82	2	14.7	1	18.47	1	>1000	2	1	0	2	1	1	3	2	0	0	2016-09-20	2016-11-15	1
323	0	46	1	0	0	0	0	0	1	2	1	1	1	4.29	4.38	154	2	95	1	37.1	2	49.2	2	0.2	2	42.1	2	69	2	83	2	15.8	1	23.8	1	273.5	1	0	0	1	0	1	3	2	0	1	2016-09-02	2017-02-14	5
324	0	54	1	0	0	0		0	1	2	2	1	1	5.81	5.25	163	2	273	2	46.9	2	46.4	2	0.08	1	41.3	2	29	1	36	1	9.1	1	3.68	1	182.9	1	1	0	1	0	1	3	2	0	0	2016-09-09	2018-12-06	26
325	0	45	1	0	0	0	0	0	1	2	3	2	1	11.11	5.42	124	2	324	2	56	2	20.9	2	1.74	2	40.9	2	90	2	104	2	31.7	2	47.65	2	628.1	2	0	0	1	1	1	3	2	0	0	2016-08-31	2017-09-20	12
326	0	35	1	0	0	0	0	0	1	2	2	1	1	6.42	6.15	135	2	248	2	54.9	2	35.3	2	1.9	2	42.1	2	41	2	39	1	11.1	1	0.6	1	895	2	1	0	2	0	1	3	2	0	1	2016-08-19	2017-11-29	15
327	1	31	1	0	0	0	0	0	1	2	3	2	1	4.71	4.06	123	2	174	2	54.1	2	35.8	2	0.11	1	38.5	2	33	1	11	1	9.7	1	44.11	2	>1210	2	1	0	1	0	1	3	2	0	0	2016-08-04	2016-09-18	1
328	0	41	1	0	0	0	0	0	0	0	3	2	0	7.84	3.65	88	1	268	2	67.3	2	23.2	2	0.12	1	33.7	1	60	2	39	1	12.4	1	9.87	1	1152	2	1	0	2	1	1	3	2	1	1	2016-07-29	2017-03-09	7
329	0	28	1	0	0	0	0	0	1	2	1	1	1	6.39	4.37	150	2	174	2	73.8	2	20.6	2	0.07	1	44.9	2	40	1	28	1	10.4	1	15.24	1	>1210	2	0	0	1	1	1	3	2	0	1	2016-06-16	2016-12-09	5
330	0	50	1	0	0	0		0	1	2	3	2	1	6.5	4.62	142	2	366	2	56.4	2	31.5	2	0.11	1	39.2	2	39	1	29	1	6.2	1	0.6	1	940.1	2	1	0	1	1	0	2	1	0	0	2016-05-10	2016-07-26	2
331	0	69	2	0	0	0	0	0	0	0	3	2	0	5.67	4.58	135	2	171	2	64	2	24.7	2	0.26	2	34.1	1	36	1	44	2	12	1	29.5	1	4.36	1	1	0	2	1	0	2	1	1	0	2016-03-23	2016-05-10	1
332	0	67	2	0	0	0	0	0	1	2	2	1	1	5.31	6.29	146	2	143	2	53.5	2	37.2	2	0.08	1	35.9	2	299	2	407	2	10.9	1	398.2	2	180.9	1	1	0	2	1	1	2	1	0	0	2016-03-28	2016-11-15	7
333	0	58	1	0	0	0	0	0	1	2	1	1	1	6.56	4.88	163	2	277	2	53.6	2	38	2	0.16	1	46	2	69	2	66	2	10.9	1	14.44	1	>1210	2	0	0	2	0	1	2	1	0	1	2016-03-16	2017-04-06	12
334	0	49	1	0	0	0		0	1	2	2	1	1	7.05	4.45	139	2	176	2	57.8	2	30.9	2	0.26	2	44.4	2	48	2	36	1	19.1	2	49.69	2	248.5	1	1	0	2	1	0	2	1	1	0	2016-02-02	2016-11-29	9
335	0	74	2	0	0	0	0	0	0	0	3	2	0	7.42	5.56	149	2	281	2	65.9	2	19.5	2	0.55	2	35.7	2	26	1	9	1	27.7	2	9.83	1	3.9	1	0	0	2	1	1	2	1	1	1	2015-12-23	2016-06-27	6
336	0	51	1	0	0	0	0	0	1	2	1	1	1	7.8	4.72	108	1	142	2	72.1	2	20.7	2	0.11	1	40.2	2	33	1	33	1	16.6	1			9.3	1	1	0	1	0	1	3	2	1	1	2015-12-01	2016-02-29	2
337	0	52	1	0	0	0	0	0	1	2	1	1	1	9.95	4.72	154	2	213	2	62.2	2	30.2	2	0.13	1	43.1	2	32	1	26	1	10.7	1	6.91	1	2.36	1	1	0	2	0	1	2	1	0	0	2015-11-09	2020-04-22	53
338	0	35	1	0	0	0	0	0	1	2	3	2	1	5.74	5.24	149	2	178	2	56	2	23	2	0.42	2	53.1	2	31	1	40	1	12.5	1	35.79	1	1210	2	1	1	2	1	1	2	1	1	1	2015-10-20	2016-04-20	6
339	0	39	1	0	0	0	0	0	1	2	1	1	1	3.63	3.98	138	2	85	1	48.8	2	36.3	2	0.31	2	40.6	2	35	1	28	1	12.6	1	37.76	2	>1210	2	1	0	1	0	1	2	1	0	0	2015-10-13	2015-11-24	1
340	0	47	1	0	0	0	0	0	1	2	2	1	1	12.68	5.09	145	2	254	2	69.1	2	16.9	2	0.4	2	39	2	38	1	20	1	13.7	1	15.75	1	0.66	1	1	0	2	1	1	3	2	0	0	2015-09-22	2020-05-31	56
341	0	53	1	0	0	0	0	0	1	2	1	1	1	5.53	6.19	101	1	289	2	66.4	2	23.4	2	0.22	2	40.9	2	91	2	26	1	21	2	7.6	1	1.09	1	0	0	1	1	1	2	1	0	0	2015-09-16	2016-10-12	12
342	0	57	1	0	0	0	0	0	1	2	2	1	1	7.27	4.58	153	2	133	2	60.8	2	30.8	2	2.2	2	39.2	2	37	1	33	1	22.1	2	42.25	2	108.7	1	1	0	2	0	1	3	2	0	1	2015-08-18	2016-02-22	6
343	0	38	1	0	0	0		0	1	2	2	1	1	8.79	3.31	112	2	343	2	68.4	2	20.4	2	2	2	34.8	1	16	1	18	1	12.5	1	54.81	2	242.4	1	0	0	2	1	0	2	1	1	1	2015-08-06	2015-12-28	4
344	1	71	2	0	0	0		0	0	0	1	1	0	7.54	4.58	126	2	174	2	47.5	2	40.2	2	6.3	2	38.9	2	11	1	9	1	9	1	0.6	1	7.69	1	0	0	1	0	0	1	1	0	0	2015-06-24	2018-06-11	35
345	1	52	1	0	0	0	0	0	1	2	2	1	1	7.3	4.01	131	2	241	2	63.9	2	24.5	2	4.5	2	36.6	2	52	2	41	2	3.8	1	97.58	2	5.31	1	1	0	2	1	1	2	1	1	0	2015-06-25	2016-06-01	11
346	0	55	1	0	0	0	0	0	0	0	1	1	0	6.61	4.97	157	2	152.91	2	70	2	22.9	2	0.1	1	38.6	2	54	2	37	1	14.9	1	19.58	1	>1210	2	1	0	1	1	1	3	2	0	0	2015-06-12	2016-03-15	9
347	0	44	1	0	0	0	0	0	1	2	1	1	1	5.07	4.43	113	2	215.57	2	64.6	2	20.7	2	0.16	1	36.6	2	29	1	20	1	10.2	1	58.31	2	19.6	1	0	0	1	1	0	2	1	0	0	2015-05-20	2015-07-14	1
348	0	50	1	0	0	0	0	0	0	0	1	1	0	5.57	4.27	135	2	308.51	2	51.6	2	33	2	0.19	1	44.6	2	49	2	43	2	9.7	1	4.84	1	2.55	1	0	0	1	0	0	2	1	0	0	2015-04-23	2017-08-25	28
349	0	49	1	0	0	0	0	0	1	2	3	2	1	9.4	4.69	150	2	183.42	2	68.1	2	20.6	2	0.16	1	39	2	60	2	29	1	20.3	2	13.46	1	>400	2	1	1	2	1	1	3	2	1	1	2015-04-10	2015-05-27	1
350	1	37	1	0	0	0	0	0	1	2	1	1	1	6.16	4.02	121	2	228.32	2	69	2	21	2	0.21	2	40.8	2	30	1	40	1	8.5	1	21.88	1	656.3	2	0	0	1	0	0	2	1	0	0	2015-04-01	2015-09-25	5
351	0	41	1	0	0	0	0	0	1	2	1	1	1	6.7	4.65	142	2	205.7	2	64	2	25.3	2	0.18	1	42.6	2	49	2	193	2	11.7	1	4.28	1	6.69	1	0	0	1	1	1	3	2	0	0	2015-03-02	2018-01-22	34
352	0	37	1	0	0	0	0	0	1	2	3	2	1	7.43	6.03	146	2	279.84	2	77.9	2	14.6	2	0.17	1	43.9	2	56	2	49	2	10.3	1	16.13	1	574.1	2	1	1	2	1	1	3	2	0	1	2015-02-15	2015-09-29	7
353	0	46	1	0	0	0	0	0	1	2	1	1	1	5.73	5.4	158	2	294.39	2	57.5	2	27	2	0.35	2	36.9	2	43	2	35	1	5.7	1	17.54	1	>1210	2	1	0	1	1	1	3	2	0	0	2015-02-12	2017-01-19	23
354	0	46	1	0	0	0	0	0	1	2	3	2	1	7.45	5.36	169	2	276.36	2	64.85	2	18.9	2	0.49	2	44.4	2	21	1	24	1	21.7	2	11.85	1	>1210	2	1	0	1	1	1	3	2	0	1	2015-01-29	2016-07-18	17
355	0	55	1	0	0	0	0	0	1	2	2	1	1	8.03	3.59	115	2	344.74	2	67.6	2	67.7	2	0.2	2	37.8	2	60	2	97	2	18.5	2	35.02	1	148.7	1	1	0	2	1	1	3	2	0	1	2015-01-21	2015-05-27	4
356	0	49	1	0	0	0	0	0	1	2	1	1	1	6.85	4.57	136	2	248.57	2	66.4	2	23.6	2	0.27	2	28.1	1	75	2	66	2	7.9	1	41.8	2	3.9	1	0	0	1	0	1	2	1	0	0	2015-01-15	2015-11-12	9
357	0	54	1	0	0	0	0	0	1	2	1	1	1	5.19	4.35	155	2	167.15	2	36.5	2	49.3	2	0.12	1	37.9	2	38	1	52	2	9.4	1			3.8	1	1	0	1	0	1	2	1	0	1	2015-01-09	2017-09-15	32
358	0	68	2	0	0	0	0	0	1	2	3	2	1	12.03	5.67	149	2	351.83	2	0.75	1	1.41	1	0.03	1	43.4	2	25	1	39	1	17.8	2	9.97	1	5.24	1	1	0	1	1	1	2	1	0	1	2014-12-25	2017-11-29	35
359	0	70	2	0	0	0	0	0	1	2	1	1	1	6.73	4.62	160	2	170.77	2	4.6	2	1.67	1	0.07	1	44.3	2	68	2	46	2	20.4	2	84	2	8.2	1	1	0	1	0	1	3	2	0	0	2014-12-10	2015-01-28	1
360	1	48	1	0	0	0	0	0	1	2	1	1	1	7.14	3.97	130	2	242.35	2	4.63	2	1.8	1	0.03	1	42.5	2	48	2	38	1	5.5	1	24.82	1	>1211	2	1	0	1	1	1	2	1	0	1	2014-12-09	2015-09-20	9
361	0	51	1	0	0	0	0	0	1	2	1	1	1	4.18	4.38	140	2	167.2	2	2.83	1	1	1	0.1	1	52.4	2	29	1	31	1	19.7	2	6.97	1	339.4	1	0	0	1	0	1	3	2	0	1	2014-11-02	2019-10-08	59
362	0	43	1	0	0	0	0	0	1	2	3	2	1	5.93	5.42	146	2	287.42	2	4.31	2	0.99	1	0.08	1	35.9	2	25	1	35	1	4.9	1	9.63	1	>1210	2	1	1	2	1	1	3	2	0	1	2014-12-02	2015-01-12	1
363	0	59	1	0	0	0		0	1	2	1	1	1	6.3	5.08	154	2	191.14	2	3.47	1	2.09	2	0.23	2	48	2	32	1	34	1	13.7	1	30.17	1	604.2	2	1	0	1	0	1	3	2	0	1	2014-09-30	2016-01-20	15
364	0	55	1	0	0	0	0	0	1	2	1	1	1	8.54	4.57	110	2	294.96	2	5.08	2	2.4	2	0.14	1	35.6	2	9	1	20	1	7.9	1	33.63	1	67.17	1	1	1	2	1	1	3	2	0	1	2014-09-18	2015-10-16	12
365	1	27	1	0	0	0	0	0	1	2	1	1	1	6.93	4.63	136	2	234.26	2	4.26	2	2.3	2	0.07	1	45.5	2	27	1	30	1	12	1	39.29	2	>1210	2	1	0	1	1	1	2	1	0	1	2014-09-09	2017-05-04	31
366	1	40	1	0	0	0		0	1	2	1	1	1	7.66	4.52	135	2	340.09	2	5.03	2	2.58	2	0.1	1	43.8	2	25	1	19	1	6.8	1	4.76	1	187.7	1	0	0	1	0	1	2	1	0	1	2014-08-19	2020-05-31	69
367	0	36	1	0	0	0	0	0	1	2	3	2	1	5.11	5	140	2	275.83	2	2.9	1	1.51	1	0.33	2	42.1	2	44	2	35	1	9.7	1	27.21	1	>1210	2	1	0	1	1	1	2	1	0	0	2014-08-20	2015-02-11	5
368	0	43	1	0	0	0	0	0	1	2	1	1	1	6.96	5.25	165	2	148.64	2	4.47	2	1.85	2	0.14	1	45.3	2	30	1	26	1	9.6	1	23.99	1	1111	2	1	0	2	0	1	4	2	0	0	2014-08-14	2017-02-13	29
369	0	55	1	0	0	0	0	0	1	2	3	2	1	6.24	5.25	158	2	199.24	2	4.32	2	1.17	1	0.05	1	43.8	2	17	1	27	1	5.5	1	37.16	2	732.5	2	0	0	1	1	1	2	1	0	1	2014-08-06	2020-05-31	69
370	1	43	1	0	0	0	0	0	1	2	1	1	1	6	4.7	101	1	333.29	2	3.16	1	2.02	2	0.1	1	37.4	2	14	1	21	1	5.5	1	19.18	1	42.54	1	1	0	1	0	1	3	2	0	0	2014-08-01	2019-03-13	55
371	0	24	1	0	0	0	0	0	1	2	1	1	1	3.95	4.71	144	2	171.23	2	1.64	1	1.97	2	0.06	1	48.9	2	22	1	21	1	30.2	2	16.52	1	>1210	2	1	0	1	0	1	3	2	0	0	2014-07-08	2014-09-02	1
372	0	45	1	0	0	0	0	0	1	2	2	1	1	3.76	4.58	135	2	145.29	2	1.81	1	1.4	1	0.24	2	43.5	2	56	2	49	2	20.3	2	0.68	1	>1210	2	1	0	2	1	0	3	2	0	1	2014-07-03	2015-04-10	9
373	1	53	1	0	0	0	0	0	1	2	2	1	1	4.04	3.5	113	2	299.29	2	1.8	1	1.25	1	0.07	1	39.7	2	27	1	30	1	7.6	1	7.67	1	>1210	2	0	0	2	1	1	2	1	0	1	2014-07-01	2014-08-22	1
374	0	69	2	0	0	0	0	0	1	2	2	1	1	4.44	4.39	138	2	102.89	2	2.44	1	1.54	1	0.11	1	42.5	2	15	1	21	1	10.9	1	12.77	1	106.1	1	1	0	1	0	0	3	2	0	0	2014-06-24	2018-03-12	44
375	0	45	1	0	0	0	0	0	1	2	1	1	1	7.27	4.78	144	2	250.76	2	3.05	1	3.13	2	0.26	2	38.1	2	42	2	32	1	4	1	15.74	1	>1210	2	1	0	1	0	0	2	1	0	0	2014-06-05	2015-01-13	7
376	1	52	1	0	0	0		0	0	0	1	1	0	6.83	5.48	122	2	194.39	2	2.38	1	1.58	1	0.78	2	43.4	2	23	1	23	1	9.8	1			706.2	2	1	0	2	0	1	3	2	0	0	2014-06-11	2015-09-17	15
377	0	54	1	0	0	0	0	0	1	2	1	1	1	9.13	4.48	143	2	198.16	2	5.65	2	2.77	2	0.21	2	49.3	2	48	2	35	1	16.9	1	1.88	1	20.72	1	1	0	1	0	1	2	1	0	0	2014-04-18	2015-01-07	8
378	0	62	2	0	0	0	0	0	1	2	1	1	1	4.26	4.12	128	2	97.27	1	2.69	1	1.28	1	0.07	1	37.7	2	23	1	26	1	8.7	1	14.98	1	1044	2	1	0	1	1	0	2	1	0	0	2014-04-29	2016-11-29	31
379	0	39	1	0	0	0		0	1	2	2	1	1	5.56	4.79	147	2	234.57	2	3.45	1	1.54	1	0.09	1	45.5	2	63	2	69	2	5.2	1	49.94	2	20.18	1	1	0	2	1	0	2	1	0	0	2014-03-27	2014-05-13	1
380	0	64	2	0	0	0	0	0	1	2	3	2	1	5.07	4.51	123	2	189.7	2	3.24	1	1.2	1	0.25	2	42.3	2	46	2	54	2	6.9	1	18.47	1	6.08	1	1	0	2	1	1	2	1	0	0	2014-03-18	2019-01-11	57
381	0	61	2	0	0	0	0	0	1	2	1	1	1	6.7	5.69	123	2	319.82	2	4.1	2	1.95	2	0.25	2	40.4	2	17	1	27	1	8.6	1	4.81	1	5.37	1	1	0	1	0	0	2	1	0	1	2014-03-14	2014-10-23	7
382	1	63	2	0	0	0	0	0	1	2	1	1	1	4.24	4.34	135	2	188.46	2	2.35	1	1.48	1	0.04	1	47.1	2	39	1	54	2	14.8	1	36.7	1	>1210	2	1	0	1	0	1	2	1	0	0	2014-03-07	2015-01-05	9
383	0	50	1	0	0	0	0	0	1	2	1	1	1	9.39	4.01	128	2	154.33	2	6.65	2	0.99	1	0.34	2	40.4	2	28	1	26	1	4.9	1			7.9	1	1	0	2	0	0	2	1	0	0	2014-03-10	2017-01-05	33
384	1	62	2	0	0	0	0	0	0	0	3	2	0	5.16	4.34	123	2	343.34	2	2.9	1	1.93	2	0.05	1	44.6	2	11	1	40	1	11.8	1	39.79	2	33.05	1	0	0	1	1	1	3	2	0	1	2014-03-05	2016-11-20	32
385	0	50	1	0	0	0	0	0	1	2	1	1	1	3.57	4.29	137	2	147.77	2	1.5	1	1.74	1	0.1	1	40.8	2	26	1	45	2	7.4	1	34.91	1	181	1	0	0	1	1	1	2	1	0	1	2014-01-28	2016-03-15	25
386	1	57	1	0	0	0		0	0	0	2	1	0	6.47	4.18	117	2	268.97	2	3.1	1	2.43	2	0.31	2	38.9	2	14	1	25	1	5.5	1	12.77	1	3.82	1	0	0	2	0	1	2	1	0	0	2014-01-22	2014-08-26	7
387	0	48	1	0	0	0	0	0	1	2	2	1	1	7.75	5.03	162	2	217	2	4.7	2	2.32	2	0.08	1	47.4	2	22	1	23	1	13.3	1	22.62	1	984.2	2	1	0	1	1	1	3	2	0	0	2013-05-08	2013-07-16	2
388	0	65	2	0	0	0	0	0	1	2	2	1	1	7.1	4.25	141	2	194	2	3.86	2	2.63	2	0.01	1	41.3	2	36	1	41	2	10.4	1	60.24	2	16.02	1	1	0	1	1	1	1	1	0	0	2012-01-19	2012-08-02	6
389	0	56	1	0	0	0	0	0	1	2	2	1	1	4.98	3.48	122	2	94	1	3.28	1	1.41	1	0.02	1	39.6	2	36	1	41	2	19.9	2	1.34	1	＞400	2	1	0	1	1	1	3	2	0	0	2012-01-16	2017-03-01	61
390	0	44	1	0	0	0	0	0	1	2	3	2	1	7.75	5.6	174	2	106	2	5.55	2	1.58	1	0.13	1	42.5	2	30	1	40	1	10.7	1	91.78	2	99.36	1	0	1	1	1	1	3	2	1	1	2013-09-06	2014-09-19	12
391	1	39	1	0	0	0	0	0	1	2	2	1	1	5.28	4.21	127	2	410	2	3.11	1	1.55	1	0.1	1	40.2	2	73	2	54	2	8.8	1	2.28	1	1210	2	0	0	1	1	1	3	2	0	1	2013-08-19	2015-03-02	18
392	0	61	2	0	0	0	0	0	0	0	2	1	0	7.31	7.06	145	2	393	2	4.71	2	1.73	1	0.32	2	41.1	2	42	2	36	1	13	1	2.01	1	1210	2	0	0	1	1	1	3	2	0	1	2013-08-27	2013-11-29	3
393	0	49	1	0	0	0	0	0	1	2	3	2	1	7.3	4.31	143	2	108	2	4.11	2	2.58	2	0.18	1	38.3	2	79	2	115	2	17.1	1	28.35	1	2.7	1	0	0	2	0	1	3	2	1	1	2013-08-13	2013-12-26	4
394	0	61	2	0	0	0	0	0	1	2	1	1	1	3.87	3.87	143	2	79	1	2.31	1	1.2	1	0.08	1	40.8	2	108	2	93	2	7	1	71.02	2	68.58	1	1	0	1	0	1	3	2	0	0	2013-08-12	2015-04-17	20
395	0	53	1	0	0	0	0	0	1	2	3	2	1	6.74	3.62	137	2	247	2	4.08	2	1.71	1	0.23	2	36.5	2	80	2	25	1	10.4	1	60.71	2	1210	2	0	0	1	1	1	3	2	0	0	2013-08-13	2013-12-25	4
396	0	48	1	0	0	0	0	0	1	2	2	1	1	8.7	5.89	129	2	158	2	6.22	2	1.91	2	0.31	2	39.5	2	64	2	46	2	14.7	1	28.92	1	1210	2	0	0	1	1	1	2	1	0	1	2013-08-21	2014-01-10	4
397	0	62	2	0	0	0	0	0	1	2	2	1	1	3.25	4.23	142	2	142	2	1.81	1	0.98	1	0.41	2	43.4	2	43.4	2	56	2	9.8	1	53.74	2	1210	2	1	0	1	1	1	3	2	0	1	2013-08-08	2018-04-15	48
398	0	51	1	0	0	0	0	0	0	0	3	2	0	5.98	4.9	110	2	265	2	2.62	1	2.58	2	0.31	2	45.3	2	25	1	29	1	7.4	1	37.95	2	28.46	1	0	1	2	0	1	2	1	0	0	2013-08-09	2013-12-09	4
399	0	72	2	0	0	0	0	0	1	2	2	1	1	6.18	4.42	141	2	122	2	3.84	2	1.43	1	0.58	2	40.3	2	193	2	176	2	8.3	1	91.48	2	21.2	1	0	0	1	1	0	3	2	0	1	2013-08-09	2015-02-25	18
400	0	38	1	0	0	0	0	0	1	2	3	2	1	3.72	4.58	149	2	73	1	2.39	1	0.99	1	0.1	1	42.9	2	57	2	36	1	12.2	1	8.71	1	1210	2	1	1	2	1	1	3	2	0	1	2013-07-26	2014-07-22	11
401	0	44	1	0	0	0	0	0	0	0	1	1	0	7.52	5.22	160	2	147	2	4.54	2	2.32	2	0.28	2	46.6	2	46.6	2	35	1	6.8	1	24.86	1	2.43	1	1	0	1	0	0	3	2	0	1	2013-07-23	2018-02-17	48
402	0	38	1	0	0	0	0	0	1	2	3	2	1	5.38	4.85	151	2	141	2	2.35	1	2.43	2	0.32	2	46.6	2	54	2	71	2	14.9	1	16.57	1	1210	2	1	1	1	1	0	3	2	1	1	2013-07-24	2013-11-18	3
403	1	66	2	0	0	0	0	0	0	0	3	2	0	4.65	3.45	123	2	98	1	2.5	1	1.88	2	0.11	1	41.8	2	50	2	43	2	11.8	1	126.2	2	4.51	1	1	1	1	1	1	2	1	0	0	2013-07-23	2020-05-30	82
404	0	60	2	0	0	0	0	0	1	2	2	1	1	6.73	5.03	122	2	209	2	3.41	1	2.62	2	0.2	2	45.7	2	28	1	22	1	7.9	1	18.78	1	2.08	1	0	0	1	1	1	2	1	0	0	2013-07-12	2013-11-16	4
405	0	71	2	0	0	0	0	0	1	2	2	1	1	6.4	4.94	160	2	104	2	3.47	1	2.52	2	0.02	1	48.6	2	48.6	2	25	1	16.5	1	22.2	1	146.2	1	0	0	2	0	1	2	1	0	0	2013-07-17	2017-04-07	38
406	0	27	1	0	0	0	0	0	1	2	2	1	1	7.72	5.08	145	2	168	2	4.63	2	2.48	2	0.37	2	46.4	2	49	2	36	1	11.2	1	11.13	1	1210	2	0	0	1	1	1	2	1	1	1	2013-07-15	2013-10-08	2
407	0	55	1	0	0	0	0	0	1	2	1	1	1	6	4.73	160	2	118	2	2.56	1	2.73	2	0.23	2	43.8	2	29	1	34	1	15.7	1	116.8	2	9.76	1	0	0	1	0	1	2	1	0	0	2013-07-19	2014-06-27	11
408	1	45	1	0	0	0	0	0	1	2	2	1	1	4.1	3.85	119	2	256.1	2	2.12	1	1.65	1	0.02	1	43.2	2	43.2	2	23	1	8.5	1	15.46	1	2.11	1	0	0	1	1	1	2	1	0	0	2013-07-09	2017-05-25	40
409	0	57	1	0	0	0	0	0	1	2	1	1	1	6.19	4.25	142	2	142	2	3.34	1	2.03	2	0.52	2	45.8	2	45.8	2	26	1	9.8	1	1.82	1	183.48	1	1	0	1	1	1	2	1	0	0	2013-07-09	2020-05-30	82
410	1	60	2	0	0	0	0	0	1	2	2	1	1	5.8	5.4	158	2	176	2	4.11	2	1.19	1	0.19	1	44.8	2	44.8	2	25	1	7.3	1	11.53	1	363.4	1	0	0	1	1	1	2	1	0	0	2013-07-01	2020-01-14	78
411	0	52	1	0	0	0	0	0	1	2	2	1	1	5.23	4.59	153	2	91	1	2.99	1	1.55	1	0.42	2	41.9	2	56	2	33	1	15	1	1.78	1	2.82	1	0	0	1	1	1	2	1	0	0	2013-06-27	2014-05-13	10
412	0	61	2	0	0	0	0	0	0	0	2	1	0	7.43	4.98	159	2	222	2	3.85	2	3.15	2	0.1	1	43.4	2	33	1	29	1	9.6	1	35.57	1	1210	2	0	0	2	1	1	2	1	1	0	2013-07-04	2013-12-19	5
413	0	59	1	0	0	0	0	0	0	0	3	2	0	4.37	6.34	169	2	152	2	3.04	1	0.95	1	0.04	1	43.4	2	184	2	22	1	24.1	2	51.05	2	1210	2	0	0	1	1	1	3	2	0	1	2013-07-02	2013-10-16	3
414	0	65	2	0	0	0	0	0	1	2	3	2	1	6.5	4.34	155	2	117	2	3.62	1	2.46	2	0.22	2	41.4	2	41.4	2	47	2	10.5	1	37.95	2	1210	2	0	1	1	0	1	2	1	0	1	2013-06-18	2019-01-29	67
415	0	41	1	0	0	0	0	0	0	0	2	1	0	12.98	4.43	130	2	297	2	9.63	2	2.04	2	0.36	2	39.1	2	25	1	19	1	8.8	1	10.96	1	440.5	2	1	0	2	1	1	2	1	0	1	2013-07-01	2013-11-21	4
416	0	60	2	0	0	0	0	0	1	2	2	1	1	8.59	5.09	148	2	191.41	2	5.03	2	2.21	2	0.49	2	45.3	2	45.3	2	39	1	10.4	1	12.11	1	25.64	1	0	0	1	1	1	2	1	1	0	2013-06-04	2019-05-06	71
417	0	55	1	0	0	0	0	0	1	2	3	2	1	7.61	4.47	142	2	253	2	4.47	2	2.07	2	0.62	2	42.8	2	24	1	29	1	9.5	1	13.16	1	1210	2	1	0	2	1	1	2	1	0	0	2013-05-30	2014-01-16	7
418	0	70	2	0	0	0	0	0	1	2	2	1	1	8.89	5.37	115	2	326	2	4.82	2	2.6	2	0.97	2	44.6	2	22	1	14	1	6	1	64.61	2	2.43	1	0	0	1	1	1	2	1	0	0	2013-05-31	2015-10-30	14
419	0	51	1	0	0	0	0	0	1	2	2	1	1	4.66	5.09	151	2	95.83	1	3.24	1	1.11	1	0.1	1	45.2	2	47	2	54	2	16	1	29.14	1	6.31	1	1	0	2	0	1	2	1	0	0	2013-05-30	2016-05-08	35
420	0	60	2	0	0	0	0	0	1	2	3	2	1	5.7	3.87	134	2	109	2	3.64	1	2.38	2	0.32	2	43.2	2	43.2	2	60	2	34.9	2	0.6	1	256.2	1	0	1	1	0	0	3	2	1	1	2013-05-29	2015-01-20	19
421	0	36	1	0	0	0	0	0	0	0	3	2	0	5.85	5.19	138	2	101	2	3.7	1	1.71	1	0.09	1	48.1	2	48.1	2	23	1	13.1	1	0.6	1	9.78	1	1	0	2	0	0	3	2	1	1	2013-05-23	2015-02-25	21
422	1	65	2	0	0	0	0	0	1	2	1	1	1	4.71	5.23	107	1	190	2	3.03	1	1.09	1	0.25	2	39.6	2	39.6	1	17	1	12.2	1	12.22	1	234.1	1	0	0	1	0	1	3	2	0	0	2013-05-13	2019-10-18	40
423	0	71	2	0	0	0	0	0	0	0	2	1	0	4.18	4.09	126	2	78.19	1	1.73	1	1.8	1	0.23	2	44.9	2	44.9	2	28	1	23.3	2	36.13	1	491.7	2	1	0	1	1	1	3	2	0	0	2013-05-16	2018-07-19	62
424	0	54	1	0	0	0	0	0	1	2	2	1	1	3.41	4.09	126	2	98	1	1.89	1	1.19	1	0.1	1	45.8	2	45.8	2	46	2	23.6	2	64.74	2	1082	2	1	0	2	1	1	3	2	0	0	2013-05-16	2015-08-05	26
425	0	69	2	0	0	0	0	0	1	2	2	1	1	7.07	3.44	108	1	233.1	2	5.33	2	0.93	1	0.15	1	32.2	1	80	2	28	1	4.9	1	21.14	1	661.5	2	0	0	1	1	0	3	2	0	0	2013-05-15	2016-02-28	17
426	0	37	1	0	0	0	0	0	1	2	2	1	1	6.65	3.39	151	2	182.01	2	3.67	1	1.4	1	0.04	1	44.3	2	45	2	49	2	11	1	5.61	1	668	2	0	0	1	1	1	3	2	0	0	2013-05-10	2013-08-08	2
427	0	36	1	0	0	0	0	0	0	0	1	1	0	3.51	4.43	143	2	148	2	1.95	1	1.32	1	0.1	1	47.2	2	23	1	27	1	14.3	1	15.62	1	5.23	1	1	0	1	0	1	3	2	0	0	2013-04-27	2013-08-27	4
428	0	35	1	0	0	0	0	0	0	0	2	1	0	5.66	5.47	131	2	253.27	2	2.65	1	2.47	2	0.15	1	45	2	68	2	74	2	5.6	1	24.03	1	3.82	1	0	0	1	1	1	2	1	0	1	2013-04-25	2014-06-04	13
429	0	59	1	0	0	0	0	0	1	2	3	2	1	5.5	4.17	134	2	192	2	3.35	1	1.64	1	0.07	1	39	2	132	2	35	1	10.3	1	0.45	1	1210	2	0	0	1	1	1	3	2	1	1	2013-04-23	2013-08-19	3
430	0	38	1	0	0	0	0	0	1	2	2	1	1	5.61	5.36	125	2	107	2	2.44	1	2.54	2	0.3	2	44.1	2	28	1	38	1	8.2	1	1.76	1	556.5	2	1	0	2	0	1	3	2	0	0	2013-04-10	2014-03-03	10
431	0	29	1	0	0	0	0	0	1	2	2	1	1	10.49	4.49	136	2	193.03	2	8.58	2	1.1	1	0	1	32.1	1	62	2	58	2	7.8	1	21.35	1	170	1	0	0	2	0	1	3	2	0	1	2013-04-09	2017-10-24	48
432	0	51	1	0	0	0	0	0	1	2	2	1	1	8.52	4.69	142	2	185	2	6.02	2	1.63	1	0.42	2	43.9	2	43.9	2	57	2	11	1	11.49	1	4.27	1	0	0	1	1	1	3	2	0	0	2013-04-12	2016-11-29	22
433	0	44	1	0	0	0	0	0	0	0	2	1	0	11.57	5.34	168	2	191	2	8.03	2	2.78	2	0.18	1	44.4	2	44.4	2	47	2	12.3	1	34.9	1	3.63	1	1	0	2	0	1	1	1	0	0	2013-04-07	2016-05-03	36
434	0	63	2	0	0	0	0	0	1	2	2	1	1	5.35	4.23	146	2	138	2	3.77	1	1.1	1	0.04	1	39.2	2	90	2	45	2	22.3	2	7.89	1	12.98	1	0	0	1	1	1	3	2	0	0	2013-04-03	2014-02-28	10
435	0	59	1	0	0	0	0	0	0	0	2	1	0	5.22	4.85	140	2	221	2	2.78	1	1.42	1	0.47	2	41.3	2	46	2	32	1	9.3	1	0.6	1	3.69	1	0	0	2	1	1	3	2	1	0	2013-03-27	2013-05-29	2
436	0	44	1	0	0	0	0	0	0	0	3	2	0	6.1	4.31	139	2	147	2	3.42	1	2.08	2	0.17	1	45.1	2	21	1	20	1	10.2	1	8.19	1	5.1	1	1	0	1	0	0	3	2	0	0	2013-03-28	2013-07-17	3
437	0	47	1	0	0	0	0	0	1	2	2	1	1	4.67	6.05	128	2	150.87	2	2.68	1	1.7	1	0.02	1	49.5	2	70	2	100	2	13.8	1	7.39	1	23.2	1	0	0	1	1	1	2	1	1	1	2013-03-18	2013-07-12	3
438	0	39	1	0	0	0	0	0	0	0	2	1	0	6.02	5.69	136	2	138	2	3.37	1	2.13	2	0.32	2	50	2	50	2	27	1	15.3	1	24.63	1	1210	2	1	0	1	1	1	3	2	0	0	2013-03-12	2016-09-30	41
439	0	42	1	0	0	0	0	0	0	0	1	1	0	7.76	4.72	158	2	125	2	3.69	1	3.46	2	0.2	2	43.3	2	43.3	2	34	1	5.1	1	23.05	1	546.5	2	1	0	2	0	1	2	1	0	0	2013-03-07	2013-11-30	7
440	0	59	1	0	0	0	0	0	1	2	1	1	1	5.93	4.47	133	2	85	1	3.24	1	1.98	2	0.36	2	36.2	2	25	1	28	1	13.8	1	18.5	1	18.11	1	1	0	1	0	0	2	1	0	0	2013-05-21	2015-05-06	23
441	1	39	1	0	0	0	0	0	0	0	1	1	0	6.54	5.51	123	2	188	2	3.89	2	2.18	2	0.07	1	46.5	2	46.5	2	24	1	16.1	1	6	1	4.85	1	0	0	1	0	1	2	1	0	1	2013-03-06	2017-06-23	45
442	0	39	1	0	0	0	0	0	0	0	3	2	0	6.38	4.44	138	2	175.49	2	4.31	2	1.47	1	0.07	1	41.2	2	64	2	54	2	26.2	2	30.96	1	1210	2	1	1	1	1	1	2	1	0	1	2013-02-07	2013-05-14	3
443	0	53	1	0	0	0	0	0	1	2	3	2	1	5.57	4.13	120	2	345.9	2	3.06	1	1.97	2	0.08	1	34.8	1	64	2	66	2	8	1	29.77	1	18.66	1	0	1	2	1	1	2	1	0	1	2013-02-01	2013-05-16	3
444	1	65	2	0	0	0	0	0	0	0	2	1	0	4.31	4.15	138	2	107	2	2.3	1	0.25	1	0.2	2	38	2	38	1	20	1	11.3	1	118.68	2	1210	2	1	0	1	1	1	3	2	0	0	2013-02-04	2017-01-10	41
445	0	51	1	0	0	0	0	0	0	0	2	1	0	9.9	4.2	151	2	235	2	6.68	2	2.6	2	0.09	1	45.4	2	45.4	2	43	2	14.2	1	31.89	1	14.96	1	0	0	2	0	1	2	1	0	0	2013-02-04	2017-07-01	52
446	0	51	1	0	0	0	0	0	0	0	3	2	0	3.29	4.77	161	2	88	1	1.97	1	0.83	1	0.13	1	39.6	2	128	2	14	1	14.6	1	17.5	1	1210	2	1	1	1	1	1	3	2	0	1	2013-01-22	2013-11-03	9
447	0	47	1	0	0	0	0	0	0	0	3	2	0	6.14	4.79	143	2	97	1	3.55	1	2.06	2	0.14	1	45.9	2	49	2	63	2	12.3	1	72.72	2	1210	2	1	0	2	0	1	2	1	1	1	2013-01-28	2014-01-13	11
448	0	53	1	0	0	0	0	0	0	0	1	1	0	6.76	4.69	149	2	218.08	2	3.93	2	2.03	2	0.4	2	48.7	2	48.7	2	41	2	16.3	1	59.7	2	1210	2	0	0	1	0	1	3	2	0	0	2013-01-18	2016-01-04	35
449	0	71	2	0	0	0	0	0	1	2	2	1	1	5.49	4.04	123	2	243.34	2	3.56	1	1.16	1	0.33	2	42.6	2	42.6	2	30	1	6.3	1	21.4	1	1210	2	0	0	1	1	1	3	2	0	0	2013-01-21	2016-08-23	43
450	0	37	1	0	0	0	0	0	1	2	2	1	1	3.07	5.17	155	2	151.39	2	1.58	1	1.25	1	0.03	1	47.8	2	42	2	34	1	12.3	1	40.1	2	29.64	1	0	0	1	1	1	2	1	0	1	2013-01-11	2014-02-06	12
451	1	44	1	0	0	0	0	0	1	2	2	1	1	7.35	4.73	90	1	233.78	2	5.39	2	0.92	1	0.25	2	37.6	2	18	1	23	1	9.1	1	9.01	1	1210	2	0	0	1	1	1	2	1	0	0	2013-01-15	2017-08-19	49
452	0	46	1	0	0	0	0	0	1	2	2	1	1	9.39	6.85	143	2	305.67	2	5.54	2	2.96	2	0.18	1	33.4	1	290	2	253	2	17.4	2	11.25	1	1210	2	1	0	1	1	1	2	1	0	0	2013-01-04	2013-03-05	2
453	0	45	1	0	0	0	0	0	0	0	2	1	0	6.95	4.22	140	2	168	2	3.69	1	2.55	2	0.29	2	40	2	35	1	22	1	2.9	1	53.08	2	1210	2	1	0	2	1	1	2	1	1	0	2013-01-07	2013-08-14	7
454	0	48	1	0	0	0	0	0	1	2	2	1	1	7.55	6.76	154	2	172	2	5.04	2	1.65	1	0.32	2	44.2	2	42	2	45	2	13	1	20.61	1	1210	2	1	0	2	1	1	2	1	0	0	2012-12-25	2013-11-24	10
455	0	52	1	0	0	0	0	0	1	2	3	2	1	8.82	6.23	141	2	229	2	5.18	2	2.83	2	0.43	2	47.4	2	64	2	51	2	6.8	1	15.16	1	1210	2	0	1	1	1	1	3	2	0	1	2012-12-24	2013-02-26	2
456	0	65	2	0	0	0	0	0	1	2	1	1	1	4.85	4.95	157.81	2	216.82	2	2.83	1	1.32	1	0.24	2	46	2	35	1	33	1	15.3	1	24.64	1	1210	2	0	0	1	0	1	2	1	0	0	2012-12-13	2013-07-30	3
457	1	46	1	0	0	0	0	0	0	0	3	2	0	8.42	5.9	117	2	610	2	6.27	2	1.29	1	0.19	1	36.1	2	104	2	35	1	11.7	1	11.24	1	1210	2	0	0	1	1	1	2	1	0	0	2012-12-10	2013-09-02	8
458	0	53	1	0	0	0	0	0	0	0	3	2	0	6.56	4.51	144	2	250	2	3.3	1	2.67	2	0.19	1	47.5	2	22	1	30	1	9.8	1	15.84	1	2.73	1	0	0	1	0	1	3	2	0	0	2012-12-11	2013-04-08	3
459	0	65	2	0	0	0	0	0	1	2	1	1	1	3.03	3.32	122	2	93	1	1.46	1	1.35	1	0.05	1	40.8	2	35	1	22	1	15.7	1	3.16	1	15.4	1	0	0	1	0	1	2	1	0	0	2012-11-27	2018-01-23	24
460	0	43	1	0	0	0	0	0	1	2	3	2	1	9.09	4.92	166	2	126	2	2.95	1	2.08	2	3.4	2	46.5	2	58	2	86	2	15.7	1	50.69	2	1210	2	0	0	1	1	1	3	2	0	0	2012-11-29	2014-02-20	14
461	0	45	1	0	0	0	0	0	1	2	1	1	1	6.6	5.03	154	2	164	2	3.3	1	2.7	2	0.2	2	42.2	2	35	1	52	2	11.2	1	35.96	1	49.21	1	0	0	1	0	1	2	1	0	0	2012-11-22	2014-11-16	23
462	0	28	1	0	0	0	0	0	1	2	2	1	1	7.01	5.06	117	2	317	2	4.15	2	1.98	2	0.45	2	37.2	2	17	1	16	1	8	1	6.94	1	1210	2	0	0	1	1	1	1	1	0	0	2012-11-22	2013-04-16	4
463	0	50	1	0	0	0	0	0	1	2	3	2	1	6.37	4.35	157	2	194	2	3.3	1	2.26	2	0.6	2	43.9	2	47	2	65	2	25.1	2	70.43	2	3.77	1	1	1	2	1	1	2	1	0	0	2012-11-22	2013-02-23	3
464	0	66	2	0	0	0	0	0	1	2	1	1	1	5.55	4.69	155	2	174	2	2.49	1	2.4	2	0.35	2	44.4	2	56	2	61	2	10.5	1	107.01	2	329.4	1	1	0	1	0	0	2	1	0	0	2012-11-20	2013-05-30	6
465	0	58	1	0	0	0	0	0	1	2	1	1	1	11.02	4.77	152	2	394	2	6.15	2	3.61	2	0.52	2	45	2	21	1	38	1	9.7	1	20.72	1	194.9	1	0	0	1	0	1	2	1	0	0	2012-11-20	2015-12-08	36
466	0	80	2	0	0	0	0	0	1	2	2	1	1	5.51	3.68	111	2	111	2	3.97	2	1.14	1	0.19	1	39.5	2	61	2	56	2	12.3	1	114.88	2	19.29	1	0	0	1	1	1	2	1	0	0	2012-11-12	2016-04-27	41
467	0	65	2	0	0	0	0	0	1	2	1	1	1	6.18	4.36	147	2	63	1	3.26	1	2.06	2	0.44	2	50	2	30	1	36	1	9.2	1	73.39	2	37.66	1	0	0	1	0	1	3	2	0	0	2012-11-08	2016-08-15	39
468	0	64	2	0	0	0	0	0	1	2	2	1	1	5.35	4.19	134	2	157	2	2.77	1	1.97	2	0.29	2	44.4	2	36	1	29	1	4.9	1	27.66	1	5.3	1	0	0	2	1	1	2	1	0	0	2012-11-14	2018-05-20	66
469	0	64	2	0	0	0	0	0	1	2	2	1	1	10.7	4.98	146	2	293	2	6.82	2	2.67	2	0.1	1	46.4	2	26	1	38	1	9.3	1	11.7	1	1210	2	0	0	1	1	1	3	2	0	0	2012-11-08	2013-03-04	3
470	1	55	1	0	0	0	0	0	1	2	1	1	1	5.5	4.37	124.59	2	230.21	2	3.65	1	1.28	1	0.08	1	43.5	2	67	2	42	2	10.4	1	22.11	1	8.14	1	0	0	1	0	0	2	1	0	0	2012-11-02	2014-08-27	21
471	0	46	1	0	0	0	0	0	1	2	1	1	1	4.98	4.97	150	2	145	2	3.99	2	0.71	1	0.05	1	54.4	2	29	1	32	1	12	1	9.08	1	6.3	1	0	0	1	0	1	3	2	0	0	2012-10-29	2016-06-14	37
472	0	72	2	0	0	0	0	0	1	2	2	1	1	6.01	3.53	104	1	146	2	3.79	1	1.58	1	0.21	2	38.3	2	27	1	20	1	8.1	1	90.26	2	2.32	1	0	0	2	0	1	3	2	0	0	2012-11-06	2015-05-30	12
473	0	57	1	0	0	0	0	0	1	2	2	1	1	5.74	4.15	88.44	1	141.47	2	3.48	1	1.45	1	0.34	2	43.8	2	37	1	27	1	14.3	1	17.47	1	126.8	1	1	0	1	1	1	2	1	0	0	2012-10-23	2017-11-03	54
474	0	60	2	0	0	0	0	0	0	0	2	1	0	5.84	5.38	123	2	309	2	3.92	2	1.38	1	0.28	2	41	2	55	2	52	2	8.5	1	22.4	1	185.4	1	0	0	1	1	1	2	1	0	0	2012-10-22	2013-05-01	6
475	0	56	1	0	0	0	0	0	1	2	2	1	1	6.62	4.06	127.15	2	167.51	2	4.54	2	1.33	1	0.16	1	40.1	2	28	1	24	1	9.5	1	96.66	2	4.04	1	1	0	2	0	1	3	2	0	0	2012-10-18	2013-03-09	4
476	0	73	2	0	0	0	0	0	1	2	1	1	1	5.91	4	135	2	118.94	2	4.54	2	0.86	1	0.07	1	36.8	2	35	1	36	1	10.3	1	126.81	2	10.14	1	1	0	1	0	1	3	2	0	0	2012-10-12	2014-05-25	19
477	1	64	2	0	0	0	0	0	1	2	2	1	1	6.89	4.01	123.09	2	204.32	2	5.4	2	0.85	1	0.09	1	42.3	2	85	2	29	1	7.1	1	159.1	2	1210	2	0	0	1	1	1	3	2	0	0	2012-10-16	2013-01-21	3
478	0	65	2	0	0	0	0	0	1	2	2	1	1	3.81	4.46	142	2	142	2	1.93	1	1.41	1	0.18	1	41	2	47	2	51	2	12.3	1	1.21	1	39.66	1	0	0	1	1	0	3	2	0	0	2012-10-11	2015-11-24	31
479	0	37	1	0	0	0	0	0	0	0	1	1	0	7.98	5.3	156	2	306	2	4.78	2	2.33	2	0.37	2	50.4	2	26	1	26	1	8.1	1	13.15	1	94.1	1	0	0	1	0	1	2	1	0	0	2012-09-28	2015-12-26	33
480	0	65	2	0	0	0	0	0	1	2	2	1	1	4.96	3.63	129	2	102	2	2.48	1	2	2	0.23	2	46.3	2	22	1	7	1	20.7	2	1.26	1	1210	2	0	0	2	1	1	2	1	0	0	2012-09-17	2015-06-28	33
481	0	47	1	0	0	0	0	0	1	2	2	1	1	7.32	4.62	146	2	185	2	4.98	2	1.82	1	0.16	1	43.5	2	59	2	159	2	10.7	1	22.84	1	886	2	0	0	1	1	1	3	2	0	0	2012-09-11	2016-10-30	19
482	0	53	1	0	0	0	0	0	1	2	3	2	1	5.84	5.34	168	2	73	1	4.16	2	1.22	1	0.32	2	46.4	2	72	2	31	1	16	1	60.94	2	1210	2	1	1	1	1	1	2	1	0	1	2012-08-29	2013-01-03	4
483	0	54	1	0	0	0	0	0	1	2	1	1	1	7.71	4.51	145	2	204	2	4.09	2	2.81	2	0.27	2	44.4	2	34	1	35	1	14.9	1	41.74	2	386.2	1	1	0	1	0	1	3	2	0	0	2012-08-16	2018-06-06	69
484	0	43	1	0	0	0	0	0	1	2	2	1	1	3.95	4.96	88	1	129	2	2.03	1	1.64	1	0.07	1	42.3	2	45	2	25	1	10.4	1	14.97	1	5.64	1	1	0	1	1	1	2	1	0	0	2012-08-14	2017-02-05	47
485	0	72	2	0	0	0	0	0	0	0	3	2	0	5.3	4.1	124	2	132	2	3.41	1	1.4	1	0.09	1	46.6	2	21	1	12	1	15.6	1	239.16	2	103.7	1	1	1	2	1	0	3	2	0	1	2012-08-09	2013-08-25	12
486	0	59	1	0	0	0	0	0	1	2	2	1	1	6.31	4.44	140	2	167	2	3.75	1	2.21	2	0.08	1	44	2	29	1	28	1	14.1	1	27.68	1	654.1	2	0	0	1	1	1	3	2	0	0	2012-07-31	2017-02-01	48
487	0	63	2	0	0	0	0	0	0	0	2	1	0	4.41	3.51	133	2	188	2	2.89	1	1.15	1	0.11	1	43.5	2	52	2	51	2	8.4	1	12.66	1	74.52	1	0	0	2	1	1	2	1	0	0	2012-07-26	2012-12-07	4
488	0	65	2	0	0	0	0	0	0	0	2	1	0	5.51	4.39	146	2	222	2	3.04	1	1.84	2	0.29	2	46	2	135	2	118	2	10.6	1	168.09	2	434.7	2	1	0	2	0	1	2	1	0	0	2012-07-20	2012-10-07	2
489	0	41	1	0	0	0	0	0	1	2	2	1	1	6.05	4.9	150	2	176	2	3.21	1	2.21	2	0.06	1	45.8	2	103	2	175	2	17.2	2	250	2	5.74	1	0	0	1	1	1	3	2	0	0	2012-07-09	2013-06-06	5
490	0	46	1	0	0	0	0	0	0	0	1	1	0	4.72	4.98	155	2	133	2	2.59	1	1.29	1	0.29	2	41.4	2	19	1	15	1	19.7	2	6.68	1	23.01	1	1	0	2	0	1	2	1	0	0	2012-06-21	2017-08-03	61
491	0	59	1	0	0	0	0	0	0	0	1	1	0	5.58	4.8	145	2	208	2	3.95	2	1.15	1	0.19	1	42.3	2	26	1	30	1	10	1	5.06	1	3.05	1	0	0	1	0	0	2	1	0	0	2012-06-05	2015-01-13	31
492	0	63	2	0	0	0	0	0	1	2	2	1	1	3.99	4.11	130	2	76	1	2.18	1	1.41	1	0.1	1	39.1	2	51	2	48	2	7.4	1	0.65	1	27.53	1	1	0	2	0	1	1	1	0	0	2012-06-01	2016-04-17	46
493	0	70	2	0	0	0	0	0	0	0	3	2	0	7.02	4.68	148	2	296	2	3.75	1	2.8	2	0.1	1	44.6	2	33	1	32	1	11.1	1	25.57	1	1.53	1	0	0	1	0	0	3	2	0	0	2012-05-31	2013-03-05	9
494	0	54	1	0	0	0	0	0	1	2	1	1	1	10.24	4.3	140	2	184	2	8.88	2	0.77	1	0.06	1	45.6	2	99	2	213	2	24.3	2	18.78	1	1.47	1	0	0	1	0	1	2	1	0	0	2012-05-30	2019-01-07	79
495	0	56	1	0	0	0	0	0	1	2	2	1	1	6.06	5.27	166	2	211	2	3.51	1	2.06	2	0.11	1	45.5	2	107	2	210	2	13.3	1	11.24	1	1210	2	0	0	1	1	1	3	2	0	1	2012-05-22	2017-10-17	59
496	0	72	2	0	0	0	0	0	1	2	3	2	1	4.53	3.45	113	2	244	2	2.47	1	1.25	1	0.47	2	37.6	2	144	2	76	2	12.2	1	63.36	2	1.3	1	1	1	1	1	1	1	1	0	1	2012-05-16	2014-01-30	20
497	0	68	2	0	0	0	0	0	1	2	1	1	1	5.46	4.81	153	2	100	2	2.36	1	2.66	2	0.1	1	39.3	2	79	2	136	2	19.6	2	141.11	2	14.51	1	1	0	1	0	1	3	2	0	0	2012-05-10	2019-03-27	82
498	0	42	1	0	0	0	0	0	1	2	1	1	1	6.33	5.03	160	2	137	2	3.36	1	2.29	2	0.11	1	39.2	2	146	2	255	2	10.1	1	38.93	2	21.22	1	1	0	1	0	0	2	1	0	0	2012-05-02	2016-03-21	46
499	1	47	1	0	0	0	0	0	1	2	3	2	1	9.57	4.13	134	2	217	2	6.58	2	2.05	2	0.39	2	41.7	2	51	2	82	2	15	1	18.86	1	227.9	1	0	1	1	1	1	3	2	0	1	2012-04-20	2018-02-08	69
500	0	68	2	0	0	0	0	0	1	2	1	1	1	6.16	4.84	148	2	172	2	2.98	1	2.44	2	0.17	1	40	2	62	2	72	2	11.9	1	75.42	2	5.54	1	0	0	1	0	1	3	2	0	0	2012-04-13	2013-10-07	17
501	0	40	1	0	0	0	0	0	1	2	1	1	1	10.68	5.01	169	2	214	2	9.34	2	0.75	1	0.15	1	50	2	58	2	33	1	13.2	1	46.01	2	257.1	1	0	0	1	0	1	3	2	0	0	2012-04-06	2013-07-10	15
502	0	40	1	0	0	0	0	0	1	2	2	1	1	6.9	6.21	132	2	259	2	3.93	2	2.33	2	0.232	2	43.6	2	56	2	56	2	9.3	1	6.23	1	1210	2	0	0	2	1	1	2	1	0	0	2012-04-05	2012-11-22	7
503	0	45	1	0	0	0	0	0	1	2	2	1	1	4.69	5.64	130	2	180	2	2.7	1	1.44	1	0.23	2	41.2	2	21	1	39	1	12.6	1	36.16	1	24.37	1	0	0	2	0	1	3	2	0	0	2012-03-30	2014-01-20	21
504	0	46	1	0	0	0	0	0	1	2	3	2	1	8.41	5.04	108	1	258	2	5.91	2	1.69	1	0.06	1	27.2	1	31	1	47	2	7.3	1	235.67	2	20.26	1	0	0	1	1	1	3	2	0	1	2012-03-23	2013-01-24	10
505	0	51	1	0	0	0	0	0	1	2	2	1	1	6.81	4.64	157	2	169	2	4.23	2	1.95	2	0.09	1	40.6	2	38	1	46	2	18.3	2	1.47	1	79.75	1	0	0	1	1	1	3	2	0	0	2012-03-12	2016-04-27	43
506	0	66	2	0	0	0	0	0	1	2	2	1	1	3.77	4.82	156	2	66	1	1.66	1	1.77	1	0.1	1	41.3	2	63	2	54	2	12.9	1	159.74	2	422.1	2	1	0	1	1	0	3	2	1	0	2012-03-14	2015-01-29	34
507	0	47	1	0	0	0	0	0	1	2	1	1	1	6.04	4.29	140	2	83	1	3.74	1	1.81	1	0.21	2	38.1	2	35	1	45	2	8	1	226.19	2	14.82	1	1	0	1	0	1	2	1	0	0	2012-03-14	2016-01-24	46
508	0	50	1	0	0	0	0	0	1	2	1	1	1	13.57	4.43	142	2	141	2	10.32	2	2.42	2	0.02	1	45	2	59	2	127	2	14.2	1	24.72	1	76.06	1	1	0	1	0	1	1	1	0	0	2012-03-01	2013-03-24	12
509	0	35	1	0	0	0	0	0	1	2	3	2	1	11.18	5.39	129	2	390	2	6.12	2	3.91	2	0.22	2	36.8	2	33	1	39	1	9.1	1	12.94	1	1210	2	0	0	2	1	1	2	1	0	0	2012-02-23	2014-01-06	8
510	0	65	2	0	0	0	0	0	0	0	2	1	0	7.51	2.46	80	1	280	2	0.98	1	1.38	1	0.05	1	30.9	1	39	1	28	1	11.8	1	1.5	1	166.73	1	1	0	1	1	1	3	2	0	1	2017-12-27	2019-08-12	19
511	0	45	1	0	0	0	0	0	0	0	1	1	0	6.96	4.35	141	2	227	2	4.16	2	1.88	2	0.4	2	37.6	2	22	1	36	1	11.8	1	16.1	1	2000	2	1	0	1	0	1	3	2	0	0	2017-12-19	2019-08-22	20
512	1	48	1	0	0	0	0	0	1	2	1	1	1	5.48	4.29	125	2	204	2	2.28	1	2.61	2	0.2	2	38	2	25	1	28	1	11.8	1	14	1	7.48	1	1	0	1	0	1	3	2	0	0	2017-12-21	2020-05-30	29
513	0	48	1	0	0	0	0	0	1	2	1	1	1	5.9	4.82	157	2	129	2	1.82	1	2.72	2	0.83	2	32.8	1	48	2	46	2	11.8	1	15.7	1	2000	2	1	0	1	1	1	3	2	0	1	2017-12-19	2019-09-04	11
514	0	59	1	0	0	0	0	0	1	2	2	1	1	5.71	4.65	137	2	261	2	2.85	1	2.32	2	0.13	1	38	2	36	1	24	1	11.8	1	4.8	1	11.16	1	0	0	2	1	1	2	1	0	1	2017-12-22	2020-05-30	29
515	0	70	2	0	0	0	0	0	1	2	2	1	1	6.59	5.25	165	2	210	2	3.84	2	1.83	1	0.21	2	42.7	2	25	1	28	1	11.8	1	9.1	1	173.5	1	1	0	2	1	1	3	2	0	1	2017-11-22	2020-01-16	25
516	1	57	1	0	0	0	0	0	1	2	1	1	1	4.53	4.5	137	2	120	2	2.23	1	1.81	1	0.15	1	41.8	2	38	1	28	1	11.8	1	0	1	58.74	1	1	0	1	0	1	3	2	0	0	2017-11-13	2020-04-23	13
517	0	67	2	0	0	0	0	0	1	2	3	2	1	10.09	4.63	145	2	340	2	7.18	2	1.89	2	0.09	1	36	2	42	2	47	2	11.8	1	9.1	1	248.41	1	0	0	1	1	1	2	1	0	1	2017-11-01	2019-10-14	23
518	1	64	2	0	0	0	0	0	0	0	1	1	0	6.5	4.62	136	2	234	2	4.02	2	1.88	2	0.14	1	42.5	2	24	1	20	1	11.8	1	2.3	1	1.62	1	0	0	1	1	1	2	1	0	0	2017-10-31	2020-05-22	26
519	0	67	2	0	0	0	0	0	1	2	1	1	1	5.93	2.52	86	1	357	2	3.23	1	1.93	2	0.26	2	23.1	1	40	1	16	1	11.8	1	12	1	2.07	1	1	0	2	1	1	2	1	0	1	2017-11-16	2018-07-27	8
520	0	62	2	0	0	0	0	0	1	2	1	1	1	7.17	5.71	124	2	265	2	3.78	1	0.45	1	0.21	2	34.2	1	38	1	38	1	11.8	1	12	1	4.09	1	1	0	1	1	1	2	1	0	0	2017-10-17	2018-08-07	9
521	0	40	1	0	0	0	0	0	1	2	2	1	1	4.82	4.43	143	2	131	2	2.67	1	0.36	1	0.15	1	38.3	2	37	1	45	2	11.8	1	7.5	1	2000	2	1	0	2	0	1	3	2	0	0	2017-10-12	2020-04-21	30
522	1	55	1	0	0	0	0	0	1	2	1	1	1	6.58	3.76	111	2	261	2	3.98	2	0.8	1	0.14	1	42	2	45	2	42	2	11.8	1	2.9	1	＞2000	2	0	0	1	1	1	3	2	0	1	2017-09-30	2018-07-03	9
523	1	51	1	0	0	0	0	0	0	0	3	2	0	7.59	4.86	101	1	282	2	5.02	2	0.54	1	0.08	1	36.3	2	63	2	25	1	11.8	1	5.4	1	151.16	1	1	1	2	1	1	3	2	0	1	2017-09-26	2018-03-21	5
524	0	51	1	0	0	0	0	0	1	2	1	1	1	7.01	5.03	157	2	107	2	2.94	1	0.58	1	0.28	2	34	1	43	2	33	1	11.8	1	29.5	1	7.04	1	1	0	1	0	1	2	1	0	1	2017-09-22	2020-04-30	31
525	0	29	1	0	0	0	0	0	1	2	2	1	1	4.1	4.5	139	2	108	2	1.85	1	0.26	1	0.17	1	38.1	2	33	1	42	2	11.8	1	2	1	2000	2	1	0	2	0	1	3	2	1	1	2017-09-05	2018-03-29	6
526	0	49	1	0	0	0	0	0	1	2	1	1	1	9.36	4.39	144	2	153	2	6.88	2	0.56	1	0.01	1	35.9	2	27	1	36	1	11.8	1	40.8	2	52.3	1	1	0	1	0	1	2	1	0	1	2017-08-24	2020-04-02	17
527	1	58	1	0	0	0	0	0	1	2	1	1	1	10.57	3.75	101	1	270	2	6.87	2	0.81	1	0.14	1	33.7	1	43	2	29	1	11.8	1	23.1	1	1000	2	1	0	1	0	1	3	2	0	1	2017-08-28	2020-05-30	33
528	0	71	2	0	0	0	0	0	1	2	1	1	1	6.81	4.83	120	2	119	2	1.47	1	2.03	2	0.26	2	35.8	2	25	1	20	1	11.8	1	50.4	2	6.3	1	1	0	1	0	1	2	1	0	0	2017-08-14	2018-10-25	14
529	0	53	1	0	0	0	0	0	1	2	1	1	1	4.91	3.97	130	2	157	2	2.31	1	2.02	2	0.13	1	30.1	1	45	2	24	1	11.8	1	28.7	1	30.2	1	1	0	1	0	1	2	1	0	0	2017-08-16	2020-05-30	33
530	0	49	1	0	0	0	0	0	1	2	3	2	1	6.3	4.67	143	2	268	2	3.59	1	2.23	2	0.05	1	41.1	2	77	2	57	2	11.8	1	25.9	1	＞1000	2	1	0	1	1	0	2	1	0	1	2017-08-11	2017-11-29	3
531	1	44	1	0	0	0	0	0	1	2	2	1	1	7.71	4.41	127	2	386	2	4.9	2	2.18	2	0.06	1	40.6	2	37	1	30	1	11.8	1	38.3	2	＞1000	2	0	0	1	1	0	2	1	1	1	2017-08-15	2020-02-11	18
532	0	60	2	0	0	0	0	0	1	2	1	1	1	9.39	4.66	144	2	215	2	5.46	2	2.87	2	0.24	2	31.8	1	29	1	34	1	11.8	1	13.3	1	833.1	2	1	0	1	0	1	3	2	0	0	2017-08-15	2018-08-22	12
533	1	37	1	0	0	0	0	0	1	2	1	1	1	7.66	4.86	139	2	379	2	5.09	2	1.86	2	0.16	1	35.5	2	125	2	106	2	11.8	1	28	1	1000	2	0	0	1	1	1	2	1	0	0	2017-07-27	2017-12-27	5
534	0	49	1	0	0	0	0	0	1	2	2	1	1	4.86	2.72	87	1	241	2	2.77	1	1.45	1	0.21	2	12.3	1	50	2	34	1	11.8	1	24.1	1	1000	2	1	0	2	1	1	3	2	1	1	2017-08-01	2017-10-15	2
535	0	50	1	0	0	0	0	0	1	2	1	1	1	6.14	6.51	149	2	140	2	4.02	2	1.64	1	0.09	1	38.2	2	33	1	24	1	11.8	1	16.6	1	320.8	1	1	0	1	1	0	3	2	0	0	2017-07-27	2019-01-08	17
536	0	48	1	0	0	0	0	0	1	2	1	1	1	4.57	4.56	149	2	201	2	2.18	1	1.89	2	0.18	1	39.5	2	33	1	30	1	11.8	1	21.4	1	1000	2	0	0	2	1	1	2	1	1	1	2017-07-27	2017-10-16	2
537	0	44	1	0	0	0	0	0	1	2	3	2	1	3.19	4.81	151	2	127	2	1.72	1	1.06	1	0.16	1	40.1	2	113	2	102	2	11.8	1	20.2	1	275.8	1	1	0	1	1	1	3	2	0	1	2017-07-19	2017-11-20	4
538	0	64	2	0	0	0	0	0	1	2	1	1	1	4.56	4.16	126	2	193	2	2.53	1	1.5	1	0.13	1	37.7	2	45	2	49	2	11.8	1	18.1	1	589.4	2	1	0	1	1	0	3	2	0	1	2017-07-13	2017-12-21	5
539	0	51	1	0	0	0	0	0	1	2	1	1	1	8.9	5.37	150	2	206	2	6.61	2	1.34	1	0.1	1	35.6	2	48	2	34	1	11.8	1	17.3	1	2	1	1	0	1	1	1	3	2	0	0	2017-07-08	2017-10-08	3
540	0	65	2	0	0	0	0	0	1	2	1	1	1	4.12	4.72	152	2	98	1	1.79	1	1.82	1	0.13	1	34.5	1	40	1	50	2	11.8	1	44.3	2	453.4	2	1	0	1	0	1	1	1	0	0	2017-07-07	2017-10-11	3
541	1	59	1	0	0	0	0	0	1	2	2	1	1	4.22	4.3	136	2	203	2	2.85	1	0.97	1	0.13	1	39.7	2	97	2	106	2	11.8	1	1.2	1	1000	2	1	0	1	1	1	3	2	0	1	2017-06-22	2018-03-30	9
542	0	45	1	0	0	0	0	0	1	2	1	1	1	5.23	6.33	143	2	225	2	3.14	1	1.62	1	0.07	1	47.3	2	25	1	38	1	11.8	1	9.3	1	274.6	1	1	0	1	0	1	3	2	0	1	2017-06-12	2020-05-30	35
543	0	69	2	0	0	0	0	0	0	0	1	1	0	10.07	5.01	153	2	231	2	6.63	2	2.26	2	0.23	2	36.6	2	68	2	109	2	11.8	1	7.9	1	6.4	1	0	0	1	1	1	2	1	0	1	2017-06-12	2020-05-29	11
544	0	40	1	0	0	0	0	0	1	2	1	1	1	8.37	4.92	113	2	465	2	6.34	2	1.39	1	0.24	2	37.7	2	36	1	37	1	11.8	1	29.1	1	825.6	2	1	0	1	0	1	3	2	0	0	2017-05-16	2018-04-05	10
545	0	41	1	0	0	0	0	0	1	2	1	1	1	5.3	5.52	158	2	184	2	3.14	1	1.66	1	0.16	1	40.8	2	21	1	32	1	11.8	1	21.8	1	99.6	1	1	0	1	0	0	3	2	0	0	2017-05-11	2019-02-11	21
546	1	50	1	0	0	0	0	0	0	0	2	1	0	7.75	4.88	155	2	275	2	4.37	2	2.63	2	0.09	1	35.8	2	29	1	19	1	11.8	1	4.1	1	477.6	2	0	0	2	1	1	2	1	0	1	2017-05-17	2020-05-30	36
547	0	65	2	0	0	0	0	0	0	0	3	2	0	7.33	4.07	118	2	214	2	5.44	2	1.16	1	0.13	1	35.2	2	38	1	14	1	11.8	1	29.4	1	1000	2	1	0	2	1	0	2	1	0	0	2017-05-09	2018-05-22	12
548	0	74	2	0	0	0	0	0	0	0	1	1	0	5.69	5.76	128	2	225	2	3.22	1	1.78	1	0.42	2	41.1	2	31	1	32	1	11.8	1	19.8	1	1000	2	1	0	1	1	1	3	2	0	0	2017-05-04	2018-12-01	18
549	0	38	1	0	0	0	0	0	1	2	1	1	1	8.8	4.81	149	2	243	2	4.81	2	2.97	2	0.25	2	43.8	2	40	1	39	1	11.8	1	20.2	1	1000	2	1	0	1	1	1	2	1	0	0	2017-04-25	2017-07-14	2
550	0	71	2	0	0	0	0	0	0	0	1	1	0	5.07	5.06	103	1	167	2	3.01	1	1.48	1	0.13	1	38.2	2	29	1	21	1	11.8	1	14.1	1	49.4	1	1	0	1	0	1	3	2	0	1	2017-04-27	2017-08-16	3
551	0	71	2	0	0	0	0	0	1	2	3	2	1	6.35	4.45	124	2	265	2	4.36	2	1.18	1	0.22	2	33.8	1	115	2	117	2	11.8	1	33.6	1	65	1	1	0	1	1	0	3	2	0	1	2017-03-25	2017-06-21	2
552	0	54	1	0	0	0	0	0	1	2	1	1	1	5.45	5.46	170	2	263	2	3.24	1	1.76	1	0.06	1	32.2	1	96	2	22	1	11.8	1	21.4	1	5.7	1	0	0	2	1	1	3	2	0	1	2017-03-28	2018-03-19	11
553	0	65	2	0	0	0	0	0	1	2	3	2	1	8.12	7.14	167	2	365	2	6.14	2	1.32	1	0.08	1	35.9	2	40	1	24	1	11.8	1	12.2	1	1000	2	1	0	1	1	1	3	2	0	1	2017-03-22	2017-08-15	4
554	0	42	1	0	0	0	0	0	1	2	3	2	1	10.56	5.57	167	2	216	2	6.11	2	3.28	2	0.29	2	39.8	2	48	2	18	1	11.8	1	5.2	1	1000	2	1	1	1	1	0	3	2	0	1	2017-03-13	2017-11-21	3
555	0	58	1	0	0	0	0	0	0	0	2	1	0	7.27	5.24	171	2	247	2	4.76	2	1.78	1	0.2	2	45.5	2	21	1	23	1	11.8	1	22.7	1	2.3	1	1	0	2	0	1	3	2	0	1	2017-03-14	2020-04-29	21
556	0	48	1	0	0	0	0	0	1	2	2	1	1	5.63	5.02	165	2	137	2	3.49	1	1.62	1	0.11	1	41.9	2	74	2	68	2	11.8	1	54.2	2	1000	2	1	0	2	0	1	2	1	0	1	2017-03-10	2017-05-23	2
557	0	47	1	0	0	0	0	0	1	2	2	1	1	7.13	4.87	137	2	158	2	3.43	1	2.71	2	0.47	2	37.1	2	33	1	22	1	11.8	1	17.6	1	69.1	1	1	0	1	0	1	3	2	0	1	2017-02-16	2018-02-14	5
558	0	46	1	0	0	0	0	0	1	2	1	1	1	4.86	3.93	131	2	274	2	2.2	1	1.77	1	0.38	2	37.3	2	21	1	14	1	11.8	1	40.9	2	341.7	1	0	0	1	0	0	3	2	0	1	2017-02-13	2017-07-22	5
559	0	47	1	0	0	0	0	0	1	2	1	1	1	6.04	5.44	126	2	174	2	3.34	1	2.25	2	0.07	1	40.8	2	39	1	39	1	11.8	1	22.1	1	502.1	2	1	0	1	1	1	3	2	0	1	2017-02-09	2017-06-20	4
560	0	53	1	0	0	0	0	0	1	2	3	2	1	6.11	3.57	106	1	217	2	4.11	2	1.49	1	0.12	1	34.5	1	35	1	29	1	11.8	1	11.13	1	1.6	1	1	1	2	0	0	2	1	0	0	2017-01-25	2019-09-18	31
561	0	44	1	0	0	0	0	0	1	2	3	2	1	7.42	4.92	452	2	171	2	4.54	2	2.19	2	0.21	2	38	2	35	1	34	1	11.8	1	5.78	1	1000	2	1	1	1	1	1	3	2	1	1	2017-01-22	2017-05-03	3
562	0	46	1	0	0	0	0	0	0	0	1	1	0	5.56	4.71	152	2	166	2	3.2	1	1.83	1	0.1	1	43.1	2	38	1	29	1	11.8	1	12.78	1	31.5	1	0	0	1	1	1	2	1	1	1	2017-01-19	2019-12-13	26
563	0	39	1	0	0	0	0	0	1	2	1	1	1	7.45	4.19	140	2	156	2	5.41	2	1.23	1	0.25	2	37.9	2	40	1	53	2	11.8	1	14.48	1	211.5	1	1	0	2	0	0	2	1	0	0	2017-01-12	2020-05-30	40
564	0	55	1	0	0	0	0	0	1	2	1	1	1	5.53	4.59	144	2	114	2	3.78	1	0.41	1	0.014	1	36.7	2	60	2	38	1	11.8	1	41.18	2	103.5	1	1	0	1	1	1	3	2	0	1	2017-10-09	2019-01-21	15
565	0	43	1	0	0	0	0	0	1	2	2	1	1	6.63	4.78	141	2	173.71	2	3.1	1	2.51	2	0.56	2	43.6	2	48	2	48	2	11.8	1	36.72	1	7.88	1	1	0	1	0	1	3	2	0	1	2017-11-22	2018-11-06	11
566	0	50	1	0	0	0	0	0	1	2	1	1	1	4.03	4.66	149	2	136.57	2	2.21	1	1.4	1	0.09	1	43.7	2	43.7	2	34	1	7.1	1	44.04	2	7.84	1	1	0	1	0	1	1	1	0	0	2013-12-19	2018-09-29	57
567	0	41	1	0	0	0	0	0	1	2	3	2	1	9.13	4.67	135	2	351.75	2	7.06	2	1.28	1	0.05	1	41.8	2	42	2	29	1	7.3	1	11.39	1	1210	2	0	1	1	1	1	2	1	0	1	2013-12-17	2014-05-19	5
568	0	44	1	0	0	0	0	0	1	2	2	1	1	10.51	4.1	118	2	363.35	2	8.26	2	1.29	1	0.19	1	36.5	2	28	1	19	1	5	1	13.6	1	38.81	1	0	0	1	1	1	3	2	0	1	2013-12-19	2014-08-23	8
569	0	46	1	0	0	0	0	0	1	2	2	1	1	5.32	5.29	161	2	251.18	2	3.21	1	1.59	1	0.09	1	42.1	2	42.1	2	25	1	12.3	1	16.2	1	1210	2	0	0	1	1	1	2	1	0	0	2013-12-12	2020-01-06	40
570	0	64	2	0	0	0	0	0	1	2	1	1	1	4.37	4.18	135	2	83.7	1	1.94	1	1.92	2	0.17	1	38.9	2	38.9	1	34	1	5.6	1	79.46	2	125.3	1	0	0	1	0	1	3	2	0	0	2013-12-06	2016-07-08	31
571	0	37	1	0	0	0	0	0	1	2	1	1	1	4.3	5.04	163	2	121	2	2.7	1	1.24	1	0.11	1	47.4	2	47.4	2	43	2	13.6	1	19.81	1	14.66	1	1	0	1	0	1	3	2	0	0	2013-12-05	2015-05-06	17
572	0	56	1	0	0	0	0	0	0	0	1	1	0	6.03	4.84	165	2	202.43	2	3.66	1	0.75	1	0.21	2	40.7	2	33	1	21	1	10.9	1	17.35	1	1210	2	0	0	1	0	1	2	1	0	0	2013-12-04	2014-02-28	2
573	0	38	1	0	0	0	0	0	1	2	1	1	1	6.58	5.08	168	2	258.8	2	3.88	2	2.17	2	0.11	1	47.8	2	47.8	2	34	1	9.9	1	19.93	1	1210	2	0	0	1	0	1	2	1	0	0	2013-12-02	2019-10-24	62
574	0	27	1	0	0	0	0	0	1	2	2	1	1	4.72	5.98	167	2	162.82	2	3.51	1	0.85	1	0.11	1	52	2	58	2	45	2	10.7	1	1.67	1	82.61	1	0	0	2	1	1	2	1	1	0	2013-11-28	2014-06-11	6
575	0	50	1	0	0	0	0	0	1	2	1	1	1	7.25	5.3	162	2	197.65	2	4.48	2	2.02	2	0.16	1	46.4	2	46.4	2	54	2	12.9	1	27.62	1	10.89	1	1	0	1	0	1	2	1	0	0	2013-11-19	2015-03-05	15
576	0	69	2	0	0	0	0	0	0	0	1	1	0	5.93	4.54	152	2	188.2	2	2.92	1	2.48	2	0.12	1	43.1	2	43.1	2	47	2	8.1	1	55.22	2	365.6	1	1	0	1	0	0	2	1	0	0	2013-11-20	2020-03-20	76
577	0	45	1	0	0	0	0	0	0	0	1	1	0	4.86	4.01	95	1	277.22	2	1.85	1	2.24	2	0.41	2	42	2	42	2	45	2	8.3	1	15.91	1	1210	2	0	0	1	0	1	3	2	0	0	2013-11-18	2016-01-21	26
578	0	47	1	0	0	0	0	0	1	2	2	1	1	12.39	6.33	122	2	414.53	2	8.61	2	2.06	2	0.79	2	41.2	2	41.2	2	82	2	10.2	1	31.84	1	2.41	1	0	0	1	1	0	3	2	0	0	2013-11-15	2019-10-29	15
579	0	41	1	0	0	0	0	0	1	2	1	1	1	7.43	5	133	2	231.47	2	3.65	1	2.86	2	0.27	2	42.5	2	42.5	2	24	1	12	1	41.76	2	412	2	0	0	1	0	1	2	1	0	0	2013-11-13	2019-08-27	69
580	0	47	1	0	0	0	0	0	1	2	2	1	1	7.79	4.4	137	2	366.95	2	4.96	2	1.35	1	0.43	2	42.2	2	42.2	2	32	1	10.3	1	18.44	1	2.7	1	0	0	1	1	1	3	2	0	0	2013-11-12	2015-09-09	21
581	0	51	1	0	0	0	0	0	1	2	2	1	1	5.08	6.11	128	2	203.59	2	3.44	1	1.18	1	0.14	1	46.7	2	46.7	2	22	1	9.2	1	34.54	1	430.8	2	1	0	1	1	1	2	1	0	1	2013-11-13	2019-06-28	39
582	0	48	1	0	0	0	0	0	1	2	2	1	1	5.16	4.46	146	2	151.97	2	2.19	1	2.21	2	0.02	1	38.7	2	35	1	29	1	9.3	1	1.67	1	8.47	1	1	0	2	0	1	2	1	0	0	2013-11-04	2017-06-15	43
583	0	62	2	0	0	0	0	0	1	2	2	1	1	5.73	5.27	133	2	147.09	2	3.22	1	1.61	1	0.34	2	39.3	2	39.3	1	19	1	24.6	2	82.47	2	1210	2	1	0	1	1	1	2	1	0	1	2013-10-31	2015-05-09	18
584	0	70	2	0	0	0	0	0	1	2	1	1	1	4.76	4.38	115	2	72	1	2.33	1	1.53	1	0.24	2	32	1	26	1	73	2	23.5	2	75.75	2	78.6	1	1	0	1	0	1	3	2	0	1	2016-12-22	2018-06-23	10
585	0	43	1	0	0	0	0	0	1	2	1	1	1	4.47	4.25	133	2	171	2	2.37	1	1.71	1	0.13	1	38.8	2	34	1	37	1	8.4	1	13.69	1	30.7	1	1	0	1	0	1	3	2	0	0	2016-12-19	2017-11-03	10
586	1	53	1	0	0	0	0	0	1	2	3	2	1	5.83	5.11	159	2	194	2	4.32	2	1.07	1	0.04	1	38.4	2	58	2	26	1	13.7	1	14.03	1	1000	2	1	0	1	1	1	3	2	1	1	2016-11-30	2017-02-21	2
587	0	59	1	0	0	0	0	0	1	2	1	1	1	4.05	3.64	130	2	139	2	1.84	1	1.56	1	0.27	2	36.1	2	41	2	36	1	17	1	50.45	2	5.7	1	1	0	1	0	1	3	2	0	1	2016-11-30	2017-11-29	9
588	0	48	1	0	0	0	0	0	1	2	2	1	1	10.85	5.76	114	2	224	2	7.71	2	1.89	2	0.21	2	38.1	2	64	2	35	1	16.9	1	9.21	1	1000	2	0	0	2	1	1	3	2	0	1	2016-11-22	2017-03-02	3
589	0	53	1	0	0	0	0	0	1	2	2	1	1	5.84	4.91	159	2	187	2	2.34	1	2.18	2	0.88	2	37.1	2	33	1	29	1	9.1	1	23.33	1	1000	2	1	0	2	0	1	2	1	0	0	2016-11-21	2019-01-07	25
590	0	62	2	0	0	0	0	0	0	0	1	1	0	8.45	6.13	150	2	251	2	5.41	2	2.21	2	0.2	2	37.7	2	37	1	17	1	7.5	1	14.57	1	9	1	0	0	1	0	1	3	2	0	0	2016-11-24	2018-06-19	8
591	0	51	1	0	0	0	0	0	1	2	3	2	1	3.41	4.83	165	2	96	1	1.96	1	1.07	1	0.17	1	42.9	2	48	2	81	2	21.1	2	17.3	1	9.3	1	1	1	1	0	1	3	2	0	1	2016-11-16	2018-12-25	25
592	0	59	1	0	0	0	0	0	1	2	1	1	1	4.83	5.55	181	2	109	2	2.85	1	1.5	1	0.13	1	40.7	2	55	2	81	2	15.9	1	19.79	1	5.8	1	1	0	1	1	1	2	1	0	0	2016-11-14	2017-02-02	2
593	0	51	1	0	0	0	0	0	1	2	2	1	1	4.23	4.14	138	2	132	2	1.84	1	1.8	1	0.21	2	33.3	1	107	2	138	2	15.1	1	61.07	2	177.8	1	1	0	2	1	1	3	2	1	0	2016-11-15	2017-02-27	3
594	1	59	1	0	0	0	0	0	1	2	2	1	1	8.28	4.8	147	2	277	2	5.29	2	2.07	2	0.4	2	31.1	1	63	2	24	1	6	1	8.94	1	1000	2	1	0	2	1	1	3	2	0	1	2016-11-28	2019-05-08	16
595	0	30	1	0	0	0	0	0	1	2	1	1	1	4.78	5.82	173	2	167	2	2.82	1	1.57	1	0.08	1	48.4	2	29	1	25	1	22.3	2	27.6	1	1.3	1	1	0	1	0	1	3	2	0	1	2016-11-07	2019-11-26	15
596	0	59	1	0	0	0	0	0	0	0	2	1	0	8.59	5.26	166	2	208	2	3.6	1	4.08	2	0.2	2	35	2	27	1	19	1	10.1	1	18.03	1	1000	2	0	0	2	1	1	3	2	0	0	2016-11-04	2019-11-26	9
597	0	51	1	0	0	0	0	0	0	0	3	2	0	6.74	5.45	174	2	259	2	4.85	2	1.42	1	0.16	1	43.5	2	55	2	52	2	18.2	2	9.54	1	1000	2	0	1	1	1	0	3	2	0	1	2016-11-01	2017-02-19	3
598	1	31	1	0	0	0	0	0	0	0	1	1	0	9.23	4.92	148	2	343	2	6.67	2	1.48	1	0.33	2	41.9	2	23	1	8	1	18	2	29.93	1	1000	2	0	0	1	1	1	3	2	0	0	2016-10-28	2017-02-07	3
599	0	47	1	0	0	0	0	0	1	2	1	1	1	6.23	4.78	143	2	305	2	3.82	2	1.63	1	0.18	1	39.9	2	31	1	26	1	10.6	1	12.75	1	23.5	1	1	0	1	1	1	3	2	0	0	2016-10-28	2020-05-08	11
600	1	57	1	0	0	0	0	0	1	2	1	1	1	5.18	4.95	169	2	125	2	2.46	1	2.21	2	0.05	1	37.8	2	46	2	36	1	29.3	2	17.83	1	1000	2	0	0	1	1	1	3	2	0	1	2016-10-27	2017-03-22	4
601	0	62	2	0	0	0	0	0	1	2	1	1	1	6.21	5.77	133	2	141	2	3.71	1	1.75	1	0.22	2	37.9	2	46	2	27	1	16.1	1	13.65	1	1000	2	0	0	1	1	0	3	2	0	1	2016-10-28	2017-09-30	5
602	0	65	2	0	0	0	0	0	0	0	1	1	0	9.47	4.86	156	2	307	2	6.95	2	1.72	1	0.15	1	43.8	2	36	1	22	1	16.5	1	17.82	1	1000	2	0	0	1	1	1	3	2	0	1	2016-10-26	2018-01-15	14
603	1	48	1	0	0	0	0	0	1	2	2	1	1	4.06	4.11	128	2	302	2	2.05	1	1.57	1	0.22	2	40.1	2	44	2	35	1	14.9	1	11.83	1	1000	2	0	0	2	1	1	3	2	0	0	2016-10-27	2017-02-07	3
604	0	40	1	0	0	0	0	0	1	2	3	2	1	7.9	4.27	122	2	370	2	5.15	2	1.98	2	0.09	1	41	2	41	2	93	2	11.5	1	18.17	1	584.3	2	0	1	2	1	0	3	2	0	1	2016-10-24	2017-02-09	3
605	0	49	1	0	0	0	0	0	1	2	3	2	1	4.72	6.11	133	2	117	2	3.19	1	1.03	1	0.15	1	40	2	45	2	43	2	11	1	26.71	1	1000	2	1	1	1	1	0	3	2	0	1	2016-10-26	2017-04-12	5
606	0	58	1	0	0	0	0	0	1	2	3	2	1	8.36	5.89	121	2	309	2	4.85	2	2.28	2	0.41	2	32.5	1	51	2	22	1	14.6	1	4.2	1	51.7	1	1	1	1	1	0	3	2	0	1	2016-10-13	2020-05-06	14
607	0	29	1	0	0	0	0	0	1	2	3	2	1	6.91	5.13	152	2	243	2	4.28	2	1.6	1	0.27	2	41.1	2	36	1	43	2	7.9	1	6.36	1	1000	2	0	1	2	0	0	3	2	0	1	2016-10-17	2016-12-23	2
608	0	34	1	0	0	0	0	0	1	2	1	1	1	6.79	5.03	166	2	155	2	4.66	2	1.67	1	0.03	1	47.4	2	30	1	38	1	11.7	1	40.08	2	117.6	1	1	0	1	0	0	3	2	0	0	2016-10-10	2017-01-04	2
609	0	52	1	0	0	0	0	0	1	2	1	1	1	4.49	4.33	145	2	178	2	2.25	1	1.72	1	0.11	1	41.6	2	36	1	29	1	16.6	1	7.25	1	3	1	1	0	1	0	1	3	2	0	0	2016-10-10	2017-08-28	10
610	1	61	2	0	0	0	0	0	0	0	1	1	0	11.15	3.61	99	1	372	2	7.87	2	1.93	2	0.2	2	36.8	2	31	1	10	1	9.6	1	17.09	1	1000	2	0	0	1	1	1	3	2	0	0	2016-10-09	2020-01-03	15
611	1	31	1	0	0	0	0	0	1	2	3	2	1	4.14	3.93	120	2	264	2	2.38	1	1.07	1	0.16	1	41.2	2	66	2	21	1	20.4	2	17.11	1	1000	2	0	0	2	1	0	3	2	0	1	2016-09-28	2016-12-14	2
612	1	61	2	0	0	0	0	0	1	2	2	1	1	6.71	5.7	122	2	211	2	2.98	1	3.34	2	0.07	1	42.1	2	32	1	24	1	18.6	2	28.74	1	88.9	1	1	0	2	0	1	3	2	0	0	2016-09-29	2017-09-15	11
613	0	35	1	0	0	0	0	0	1	2	1	1	1	5.65	5.76	182	2	237	2	5.32	2	0.88	1	0.23	2	41.6	2	45	2	20	1	13	1	14.62	1	1000	2	0	0	1	1	1	3	2	0	1	2016-09-23	2017-02-05	4
614	0	44	1	0	0	0	0	0	1	2	1	1	1	5.04	4.56	145	2	214	2	2.46	1	1.62	1	0.61	2	37.3	2	29	1	31	1	9.5	1	6.51	1	40.1	1	0	0	1	1	1	3	2	0	1	2016-09-19	2020-05-30	22
615	1	63	2	0	0	0	0	0	1	2	1	1	1	11.88	4.4	136	2	163	2	8.95	2	1.68	1	0.01	1	33.9	1	296	2	346	2	26.7	2	43.43	2	＞1000	2	0	0	1	1	1	3	2	0	0	2016-09-26	2018-07-05	21
616	0	68	2	0	0	0	0	0	0	0	1	1	0	7.47	4.83	148	2	240	2	4.65	2	2.1	2	0.19	1	39.5	2	24	1	11	1	17.1	1	18.65	1	9.3	1	0	0	1	0	1	3	2	0	0	2016-09-14	2019-05-16	32
617	0	48	1	0	0	0	0	0	1	2	1	1	1	8.43	5.87	128	2	254	2	5.17	2	2.17	2	0.18	1	40.8	2	33	1	34	1	8.6	1	8.05	1	10.3	1	0	0	1	1	0	3	2	0	1	2016-09-19	2018-03-12	17
618	0	54	1	0	0	0	0	0	1	2	1	1	1	5.26	5.23	172	2	181	2	2.86	1	1.87	2	0.09	1	43.2	2	67	2	97	2	20.4	2	15.76	1	11.4	1	1	0	1	1	1	2	1	0	0	2016-09-18	2019-11-05	14
619	0	47	1	0	0	0	0	0	1	2	2	1	1	7.56	5.82	136	2	192	2	4.98	2	1.86	2	0.08	1	41	2	33	1	36	1	13.3	1	13.54	1	14.9	1	1	0	2	0	1	3	2	1	1	2016-09-21	2017-04-24	7
620	0	57	1	0	0	0	0	0	1	2	1	1	1	6.94	4.81	161	2	208	2	3.69	1	2.31	2	0.22	2	33.5	1	43	2	21	1	8.5	1	19.25	1	760.3	2	1	0	1	1	1	3	2	0	0	2016-09-13	2020-05-30	44
621	0	66	2	0	0	0	0	0	1	2	1	1	1	3.37	4.5	104	1	74	1	1.89	1	1.06	1	0.09	1	32.5	1	30	1	22	1	14.2	1	37.43	2	987.7	2	1	0	1	0	1	2	1	0	1	2016-09-06	2020-05-30	44
622	0	57	1	0	0	0	0	0	0	0	1	1	0	7.17	4.31	133	2	309	2	3.54	1	2.88	2	0.08	1	45.2	2	24	1	11	1	12.5	1	8.05	1	1.83	1	0	0	1	0	1	3	2	0	0	2016-09-06	2020-04-09	8
623	0	64	2	0	0	0	0	0	1	2	2	1	1	3.96	4.22	136	2	90	1	2.02	1	1.55	1	0.07	1	34.5	1	59	2	51	2	18.6	2	11.31	1	1000	2	1	0	2	0	1	3	2	0	1	2016-08-31	2016-11-30	2
624	1	65	2	0	0	0	0	0	1	2	3	2	1	6.34	4.08	127	2	102	2	3.72	1	2.05	2	0.06	1	39.8	2	47	2	32	1	15.7	1	14.98	1	1000	2	1	1	1	0	0	3	2	0	0	2016-09-01	2019-10-18	18
625	1	70	2	0	0	0	0	0	1	2	1	1	1	9.6	4.81	143	2	246	2	6.31	2	2.6	2	0.14	1	43.9	2	35	1	26	1	14.8	1	12.63	1	4.8	1	1	0	1	1	1	2	1	0	0	2016-08-27	2020-04-07	12
626	0	24	1	0	0	0	0	0	1	2	1	1	1	5.72	5.11	149	2	254	2	3.11	1	1.98	2	0.26	2	45	2	36	1	37	1	18.4	2	6.14	1	1000	2	1	0	1	1	0	3	2	0	1	2016-08-30	2016-12-30	4
627	0	54	1	0	0	0	0	0	1	2	2	1	1	8.27	4.5	137	2	367	2	4.64	2	1.99	2	0.85	2	34.6	1	36	1	26	1	8.8	1	25.46	1	9.87	1	0	0	2	1	0	3	2	1	0	2016-08-22	2017-11-30	15
628	0	59	1	0	0	0	0	0	1	2	3	2	1	6.01	5	148	2	235	2	3.5	1	1.81	1	0.26	2	43.9	2	148	2	121	2	11.4	1	47.42	2	788.1	2	0	1	1	1	1	3	2	0	1	2016-08-18	2016-10-21	2
629	0	54	1	0	0	0	0	0	1	2	1	1	1	4.56	4.12	134	2	120	2	2.97	1	1.1	1	0.16	1	36.7	2	44	2	36	1	9.7	1	64.3	2	15.77	1	1	0	1	0	1	3	2	0	1	2016-08-17	2020-05-30	45
630	0	55	1	0	0	0	0	0	1	2	1	1	1	8.84	4.65	140	2	384	2	4.96	2	3.05	2	0.11	1	44.4	2	31	1	66	2	4.7	1	11.66	1	1210	2	0	0	1	1	1	3	2	0	0	2016-08-16	2019-11-26	8
631	0	67	2	0	0	0	0	0	0	0	3	2	0	7.34	3.21	101	1	207	2	4.37	2	1.92	2	0.29	2	38.1	2	67	2	38	1	2.4	1	19.43	1	21.18	1	0	1	2	1	1	3	2	1	1	2016-08-16	2017-01-07	2
632	1	42	1	0	0	0	0	0	1	2	1	1	1	5.16	5.13	110	2	304	2	3.32	1	1.28	1	0.13	1	37.9	2	36	1	22	1	13	1	13.85	1	1210	2	1	0	1	0	1	3	2	0	0	2016-08-15	2017-04-13	7
633	0	50	1	0	0	0	0	0	1	2	1	1	1	6.87	4.32	142	2	277	2	4.12	2	1.9	2	0.21	2	41.1	2	51	2	55	2	5.5	1	28.93	1	3.9	1	0	0	1	1	1	3	2	0	1	2016-08-12	2017-02-21	6
634	0	48	1	0	0	0	0	0	1	2	1	1	1	4.31	4.95	147	2	140	2	2.55	1	1.4	1	0.08	1	39.5	2	29	1	52	2	11.2	1	23.88	1	2.21	1	1	0	1	0	1	2	1	0	0	2016-08-05	2020-05-30	24
635	0	65	2	0	0	0	0	0	1	2	1	1	1	3.51	4.44	144	2	120	2	1.57	1	1.18	1	0.26	2	33.8	1	28	1	36	1	15.5	1	86.58	2	631.8	2	1	0	2	0	1	3	2	0	1	2016-08-11	2020-05-30	15
636	1	67	2	0	0	0	0	0	1	2	3	2	1	4.23	4.27	126	2	206	2	1.87	1	1.85	2	0.2	2	40.1	2	22	1	20	1	5.8	1	0.6	1	2.24	1	1	0	1	1	1	3	2	0	0	2016-08-08	2018-07-27	10
637	0	51	1	0	0	0	0	0	1	2	1	1	1	3.55	5.47	125	2	170	2	2.02	1	0.99	1	0.26	2	37.8	2	34	1	34	1	18.2	2	39.53	2	1210	2	1	0	1	0	1	3	2	0	0	2016-07-27	2019-11-26	12
638	0	54	1	0	0	0	0	0	1	2	2	1	1	6.89	3.48	92	1	430	2	4.22	2	1.83	1	0.16	1	37.6	2	51	2	15	1	18.3	2	14.76	1	2.99	1	1	0	2	1	0	3	2	0	0	2016-07-26	2017-09-22	13
639	0	61	2	0	0	0	0	0	1	2	3	2	1	7.57	4.89	147	2	250	2	5.35	2	1.03	1	0.6	2	36.1	2	166	2	26	1	21.9	2	0.6	1	1210	2	1	0	1	1	1	3	2	0	1	2016-07-26	2016-09-27	2
640	0	59	1	0	0	0	0	0	0	0	3	2	0	4.89	4.36	142	2	205	2	2.92	1	1.37	1	0.16	1	35.9	2	23	1	9	1	8.7	1	7.03	1	2.29	1	0	0	2	0	1	3	2	0	1	2016-07-28	2017-07-18	11
641	0	60	2	0	0	0	0	0	0	0	1	1	0	5.51	3.84	128	2	202	2	3.05	1	1.96	2	0.06	1	37.4	2	16	1	18	1	14.9	1	28.63	1	3.31	1	0	0	1	0	0	3	2	0	0	2016-07-28	2016-11-14	3
642	0	49	1	0	0	0	0	0	1	2	2	1	1	3.81	3.58	114	2	124	2	2.78	1	0.68	1	0.06	1	40.7	2	29	1	28	1	12.4	1	19.89	1	21.52	1	1	0	2	1	1	2	1	1	1	2016-07-20	2018-07-04	23
643	0	54	1	0	0	0	0	0	1	2	1	1	1	7.63	6.05	130	2	203	2	4.49	2	2.43	2	0.21	2	31.8	1	24	1	17	1	11.4	1	1.82	1	370.1	1	0	0	1	1	1	3	2	0	1	2016-07-18	2017-01-15	5
644	0	62	2	0	0	0	0	0	1	2	2	1	1	2.03	4.06	120	2	77	1	0.86	1	0.89	1	0.08	1	33.1	1	62	2	71	2	14.5	1	78.98	2	64.78	1	1	0	2	0	0	3	2	0	1	2016-07-01	2016-12-16	5
645	0	43	1	0	0	0	0	0	1	2	1	1	1	6.73	4.24	140	2	127	2	3.82	2	2.41	2	0.04	1	38.3	2	35	1	57	2	18.9	2	106.5	2	12.2	1	1	0	2	0	1	2	1	0	1	2016-07-07	2018-12-11	29
646	0	48	1	0	0	0	0	0	1	2	3	2	1	9.07	4.8	138	2	300	2	5.01	2	2.97	2	0.31	2	38.8	2	38	1	27	1	8	1	18.74	1	23.03	1	1	0	2	1	0	3	2	1	0	2016-07-01	2016-11-14	4
647	0	69	2	0	0	0	0	0	0	0	1	1	0	5.13	4.41	136	2	169	2	2.55	1	2.04	2	0.13	1	45.5	2	22	1	27	1	10.6	1	9.58	1	3.15	1	0	0	1	1	1	2	1	0	0	2016-07-04	2018-04-10	8
648	0	52	1	0	0	0	0	0	1	2	1	1	1	5.27	5.08	156	2	132	2	3.19	1	1.37	1	0.3	2	42	2	54	2	75	2	16.2	1	38.56	2	599.4	2	1	0	1	0	0	3	2	0	1	2016-06-29	2019-11-26	9
649	0	54	1	0	0	0	0	0	1	2	1	1	1	9.74	4.52	150	2	205	2	7.27	2	1.61	1	0.06	1	43.7	2	97	2	152	2	15.1	1	51.44	2	1210	2	0	0	1	1	1	3	2	0	0	2016-06-30	2018-04-07	21
650	0	50	1	0	0	0	0	0	1	2	1	1	1	6.29	5.4	165	2	217	2	4.03	2	1.6	1	0.04	1	43	2	30	1	31	1	14.3	1	25.01	1	1210	2	1	0	1	0	1	3	2	0	0	2016-06-28	2019-03-13	32
651	0	36	1	0	0	0	0	0	0	0	3	2	0	6.88	4.77	147	2	180	2	4.24	2	1.97	2	0.17	1	44.1	2	48	2	45	2	18.8	2	9.18	1	1210	2	0	1	1	1	1	2	1	1	1	2016-06-27	2016-11-20	4
652	1	38	1	0	0	0	0	0	1	2	3	2	1	7.97	3.96	124	2	154	2	5.5	2	1.55	1	0.08	1	38.3	2	71	2	39	1	13.8	1	18.42	1	815	2	0	1	2	1	0	3	2	1	0	2016-06-23	2017-01-04	6
653	0	58	1	0	0	0	0	0	1	2	3	2	1	7.2	3.59	101	1	370	2	5.28	2	1.27	1	0.04	1	29.5	1	48	2	34	1	12.7	1	27.43	1	1.73	1	0	1	1	1	1	2	1	1	1	2016-07-07	2017-01-13	6
654	0	50	1	0	0	0	0	0	1	2	1	1	1	8.28	4.52	137	2	446	2	5.43	2	2.1	2	0.15	1	40.2	2	41	2	47	2	4.7	1	16.76	1	448.5	2	0	0	1	0	1	2	1	0	1	2016-06-27	2020-04-03	12
655	0	40	1	0	0	0	0	0	1	2	3	2	1	8.52	6.21	127	2	278	2	4.09	2	3.26	2	0.28	2	47.2	2	43	2	47	2	16.4	1	26.4	1	3.5	1	0	1	2	1	0	3	2	0	1	2016-06-21	2016-12-06	5
656	0	66	2	0	0	0	0	0	1	2	1	1	1	5.82	3.8	125	2	184	2	3.87	2	1.52	1	0.1	1	38.6	2	19	1	15	1	10	1	8.78	1	1109	2	1	0	2	0	1	3	2	0	1	2016-06-16	2020-05-25	13
657	0	42	1	0	0	0	0	0	1	2	1	1	1	3.2	4.58	148	2	58	1	2.43	1	1.56	1	0.08	1	40.4	2	36	1	24	1	23.8	2	11.6	1	1210	2	1	0	1	0	1	3	2	0	1	2016-06-13	2017-03-10	8
658	0	59	1	0	0	0	0	0	1	2	3	2	1	5.64	4.16	128	2	307	2	3.29	1	1.52	1	0.25	2	30	1	71	2	57	2	11.1	1	17.04	1	14.17	1	1	1	1	1	1	3	2	0	1	2016-06-06	2016-09-12	3
659	1	48	1	0	0	0	0	0	1	2	3	2	1	7.36	4.45	137	2	241	2	5.15	2	1.54	1	0.2	2	41.8	2	29	1	17	1	10.3	1	25.12	1	22.28	1	1	0	1	1	1	3	2	0	0	2016-06-03	2020-04-22	22
660	1	62	2	0	0	0	0	0	1	2	2	1	1	6.15	3.76	120	2	144	2	3.03	1	1.65	1	0.07	1	35.5	2	61	2	45	2	10.7	1	32.34	1	15.33	1	1	0	2	0	1	3	2	0	1	2016-06-14	2016-09-29	3
661	0	41	1	0	0	0	0	0	1	2	1	1	1	5.08	4.99	156	2	107	2	2.63	1	2.02	2	0.07	1	39	2	51	2	55	2	18.1	2	29.54	1	6.09	1	1	0	1	1	1	3	2	0	0	2016-06-07	2020-04-07	8
662	0	52	1	0	0	0	0	0	1	2	1	1	1	9.49	4.98	140	2	220	2	5.84	2	2.24	2	0.58	2	38.4	2	51	2	19	1	6.6	1	35.81	1	7.05	1	1	0	1	0	1	2	1	0	0	2016-05-31	2018-12-28	30
663	0	52	1	0	0	0	0	0	1	2	1	1	1	3.73	5.11	149	2	111	2	4.04	2	2.24	2	0.13	1	37.9	2	40	1	37	1	15.5	1	20.57	1	63.33	1	1	0	1	0	1	3	2	0	0	2016-05-31	2017-03-06	9
664	0	67	2	0	0	0	0	0	1	2	1	1	1	4.88	4.44	146	2	106	2	2.55	1	1.56	1	0.29	2	36.7	2	27	1	28	1	12	1	28.93	1	7.86	1	1	0	1	1	1	3	2	0	0	2016-05-31	2019-07-26	37
665	0	46	1	0	0	0	0	0	1	2	3	2	1	7.37	4.58	132	2	211	2	4.6	2	1.86	2	0.33	2	38.9	2	45	2	29	1	11.1	1	36.3	1	1210	2	0	1	1	1	0	3	2	1	1	2016-05-26	2016-11-08	5
666	0	31	1	0	0	0	0	0	1	2	3	2	1	8.5	5.09	135	2	221	2	5.47	2	2.33	2	0.17	1	40.6	2	75	2	76	2	14	1	31.48	1	1210	2	1	1	1	1	0	3	2	0	0	2016-06-01	2016-08-01	2
667	0	50	1	0	0	0	0	0	1	2	1	1	1	8.21	5.05	164	2	199	2	4.49	2	2.81	2	0.5	2	38.9	2	36	1	21	1	12.9	1	82.2	2	1210	2	1	0	1	0	1	2	1	0	0	2016-05-23	2016-09-11	3
668	0	52	1	0	0	0	0	0	1	2	3	2	1	6.45	4.32	125	2	162	2	3.82	2	2.34	2	0.13	1	35.6	2	56	2	32	1	32.8	2	69.8	2	1210	2	1	0	2	1	1	3	2	0	1	2016-05-25	2016-11-14	5
669	0	50	1	0	0	0	0	0	1	2	1	1	1	6.63	4.74	144	2	225	2	5.86	2	3.79	2	0.17	1	37.2	2	40	1	28	1	8	1	47.39	2	5.7	1	0	0	1	1	1	3	2	0	0	2016-05-17	2017-02-03	8
670	1	41	1	0	0	0	0	0	1	2	3	2	1	4.52	3.79	104	1	234	2	2.98	1	1.03	1	0.09	1	33.3	1	228	2	97	2	43.7	2	104.1	2	2.76	1	0	1	1	1	1	2	1	1	1	2016-05-27	2020-03-19	13
671	0	36	1	0	0	0	0	0	1	2	2	1	1	8.95	4.84	139	2	278	2	5.63	2	2.2	2	0.28	2	39.5	2	27	1	22	1	15.1	1	0.6	1	39	1	0	0	2	1	1	3	2	1	0	2016-05-17	2017-04-12	10
672	0	46	1	0	0	0	0	0	1	2	3	2	1	9.96	4.11	128	2	266	2	7.43	2	1.31	1	0.12	1	44.4	2	31	1	31	1	15.4	1	7.64	1	1210	2	0	0	1	1	0	2	1	0	1	2016-05-09	2016-11-20	6
673	1	47	1	0	0	0	0	0	1	2	3	2	1	4.91	4.78	88	1	212	2	2.6	1	1.88	2	0.22	2	33.7	1	28	1	19	1	7.9	1	11.4	1	40.79	1	0	0	1	1	1	3	2	0	0	2016-05-13	2016-10-31	5
674	1	51	1	0	0	0	0	0	1	2	1	1	1	8.9	5	142	2	208	2	6.37	2	1.88	2	0.07	1	43.3	2	31	1	7	1	15.4	1	0.6	1	2000	2	0	0	1	0	0	3	2	0	1	2016-05-04	2020-04-30	10
675	0	31	1	0	0	0	0	0	1	2	1	1	1	5.2	4.7	136	2	134	2	2.06	1	2.43	2	0.44	2	40.9	2	30	1	40	1	15	1	11.96	1	14.8	1	0	0	1	0	1	2	1	0	1	2016-04-28	2017-05-11	12
676	1	52	1	0	0	0	0	0	1	2	2	1	1	7.85	4.12	90	1	351	2	6.41	2	1.44	1	0.06	1	34.1	1	146	2	77	2	8.9	1	49.3	2	1.14	1	1	0	2	1	1	3	2	1	1	2016-04-26	2016-09-22	4
677	0	84	2	0	0	0	0	0	0	0	1	1	0	8.21	4.76	143	2	391	2	4.22	2	2.73	2	0.6	2	40.9	2	43	2	43	2	9	1	0.6	1	9.77	1	0	0	1	1	1	2	1	0	0	2016-05-03	2017-06-25	13
678	0	55	1	0	0	0	0	0	1	2	2	1	1	10.03	6.63	145	2	253	2	5.91	2	2.96	2	0.38	2	39.3	2	40	1	33	1	10.2	1	41.38	2	220.9	1	1	0	2	1	1	3	2	1	0	2016-04-23	2018-05-31	25
679	0	67	2	0	0	0	0	0	1	2	1	1	1	7.63	5.13	143	2	195	2	5.13	2	1.87	2	0.03	1	42	2	24	1	10	1	15.1	1	12.93	1	10.06	1	0	0	1	0	1	3	2	0	0	2016-04-22	2020-05-30	49
680	0	51	1	0	0	0	0	0	1	2	3	2	1	10.01	4.68	147	2	334	2	5.38	2	2.28	2	0.98	2	35.9	2	87	2	67	2	14	1	27.46	1	1210	2	1	0	1	1	1	3	2	0	1	2016-04-22	2016-08-21	3
681	0	40	1	0	0	0	0	0	1	2	1	1	1	7.42	5.39	162	2	197	2	3.84	2	2.96	2	0.17	1	40.3	2	39	1	27	1	13.8	1	32.49	1	117.3	1	1	0	2	0	1	2	1	0	0	2016-04-13	2016-12-16	8
682	0	33	1	0	0	0	0	0	1	2	1	1	1	5.98	5.32	115	2	195	2	4.43	2	1.93	2	0.1	1	43.1	2	32	1	20	1	11.6	1	0.6	1	1210	2	0	0	1	1	0	3	2	0	0	2016-04-12	2016-09-05	4
683	0	41	1	0	0	0	0	0	1	2	2	1	1	7.46	5.16	160	2	223	2	3.27	1	3.36	2	0.24	2	44.3	2	32	1	57	2	8.1	1	35.6	1	1210	2	1	0	2	1	1	3	2	0	1	2016-04-05	2020-04-01	47
684	0	50	1	0	0	0	0	0	1	2	3	2	1	4.43	6.03	175	2	248	2	3.15	1	0.96	1	0.06	1	44.6	2	86	2	30	1	14.5	1	107.6	2	1210	2	0	1	1	1	1	3	2	0	1	2016-04-01	2018-08-09	28
685	0	60	2	0	0	0	0	0	1	2	1	1	1	4.37	5.26	125	2	93	1	2.57	1	1.25	1	0.19	1	43.8	2	40	1	61	2	30.5	2	128.6	2	4.23	1	1	0	1	0	1	2	1	0	0	2016-03-31	2020-01-15	11
686	0	60	2	0	0	0	0	0	1	2	3	2	1	4.74	4.41	138	2	148	2	3.47	1	0.79	1	0.12	1	31.9	1	72	2	70	2	8.2	1	39.86	2	5.8	1	1	0	1	1	1	3	2	0	1	2016-03-25	2020-05-30	50
687	0	56	1	0	0	0	0	0	1	2	1	1	1	3.41	5.1	147	2	74	1	1.78	1	1.09	1	0.31	2	38.2	2	24	1	12	1	10.5	1	26.39	1	77.02	1	1	0	2	0	1	3	2	0	0	2016-03-21	2017-08-15	16
688	0	59	1	0	0	0	0	0	1	2	3	2	1	6.1	5.78	112	2	254	2	3.6	1	1.65	1	0.32	2	34.3	1	54	2	59	2	12.2	1	36.1	1	148.2	1	0	1	1	1	1	2	1	0	1	2016-03-18	2017-10-16	18
689	0	65	2	0	0	0	0	0	0	0	1	1	0	12.62	5.26	153	2	313	2	7.02	2	3.33	2	0.47	2	41.5	2	40	1	21	1	11.5	1	3.9	1	14.98	1	0	0	1	0	1	2	1	0	1	2016-03-25	2019-10-29	35
690	0	36	1	0	0	0	0	0	1	2	2	1	1	11.58	4.7	160	2	308	2	7.39	2	3.23	2	0.22	2	45.4	2	163	2	74	2	6.3	1	0.6	1	2.62	1	0	0	2	1	1	1	1	0	0	2016-03-11	2020-05-30	50
691	1	42	1	0	0	0	0	0	1	2	3	2	1	5.54	5.46	116	2	231	2	4.04	2	1.27	1	0.01	1	44.4	2	39	1	45	2	12.6	1	8.76	1	1210	2	1	1	2	0	0	2	1	0	0	2016-03-08	2018-06-19	12
692	0	42	1	0	0	0	0	0	1	2	1	1	1	7.89	5.01	145	2	160	2	4.41	2	2.33	2	0.4	2	36.9	2	29	1	27	1	12.1	1	30.46	1	1210	2	1	0	1	0	1	2	1	0	1	2016-03-07	2017-05-04	13
693	0	71	2	0	0	0	0	0	0	0	1	1	0	15.27	3.83	117	2	382	2	13.67	2	0.55	1	0.01	1	41.3	2	35	1	12	1	30.4	2	0.6	1	1210	2	0	0	1	1	0	3	2	0	1	2016-03-03	2018-05-02	25
694	0	50	1	0	0	0	0	0	1	2	1	1	1	15.02	4.04	118	2	369	2	11.43	2	2.02	2	0.36	2	30.5	1	35	1	32	1	16.6	1	12.21	1	1210	2	0	0	1	1	0	3	2	0	0	2016-02-25	2019-12-17	34
695	0	44	1	0	0	0	0	0	1	2	3	2	1	4.56	4.65	145	2	202	2	2.09	1	2.12	2	0.04	1	37.7	2	21	1	12	1	13.2	1	11.57	1	9.25	1	0	1	1	1	0	2	1	1	0	2016-02-23	2016-07-22	4
696	0	36	1	0	0	0	0	0	1	2	1	1	1	6.87	5.05	154	2	400	2	4.2	2	1.81	1	0.28	2	42.1	2	36	1	45	2	18.2	2	8.29	1	270.8	1	0	0	1	1	0	3	2	1	0	2016-02-22	2018-11-04	11
697	0	37	1	0	0	0	0	0	1	2	1	1	1	7.9	5.14	149	2	448	2	4.09	2	2.71	2	0.54	2	38.6	2	23	1	24	1	4.6	1	11.16	1	762.9	2	0	0	1	1	0	3	2	0	1	2016-02-16	2016-07-11	4
698	1	32	1	0	0	0	0	0	1	2	2	1	1	6.38	3.89	126	2	236	2	4.2	2	1.56	1	0.11	1	36.3	2	31	1	13	1	19.5	2	17.84	1	1210	2	1	0	2	1	0	2	1	1	0	2016-02-22	2017-05-16	14
699	1	43	1	0	0	0	0	0	1	2	3	2	1	7.48	4.02	122	2	392	2	5.1	2	1.22	1	0.14	1	43.2	2	70	2	50	2	2.8	1	6.04	1	953.6	2	1	0	2	1	1	3	2	0	1	2016-02-03	2020-05-29	12
700	0	42	1	0	0	0	0	0	1	2	1	1	1	7.57	5.5	161	2	282	2	5.44	2	1.56	1	0.05	1	43.2	2	34	1	70	2	13.5	1	0.6	1	1210	2	1	0	1	1	1	2	1	0	0	2016-02-01	2019-11-11	12
701	0	79	2	0	0	0	0	0	1	2	1	1	1	6.6	4.26	125	2	288	2	3.39	1	2.26	2	0.26	2	35.6	2	46	2	12	1	11.6	1	15.57	1	3.24	1	0	0	1	1	1	2	1	0	0	2016-02-01	2019-07-03	14
702	0	41	1	0	0	0	0	0	1	2	3	2	1	5.65	5.13	152	2	290	2	3.45	1	1.5	1	0.09	1	37.7	2	62	2	48	2	11.4	1	5.14	1	1192	2	1	1	1	1	1	2	1	1	1	2016-01-18	2017-06-14	16
703	0	66	2	0	0	0	0	0	1	2	3	2	1	5.78	3.98	136	2	66.8	1	3.85	2	1.42	1	0.06	1	44.3	2	64	2	69	2	39	2	83.69	2	1210	2	1	0	2	1	0	2	1	0	0	2016-01-18	2017-06-01	16
704	0	56	1	0	0	0	0	0	1	2	1	1	1	7.55	3.68	124	2	294	2	4.71	2	1.9	2	0.29	2	43.8	2	59	2	19	1	19.6	2	17.68	1	60.49	1	0	0	1	1	1	3	2	0	1	2016-01-15	2017-04-18	15
705	1	48	1	0	0	0	0	0	0	0	3	2	0	12.05	4.37	121	2	696	2	10.4	2	0.98	1	0.02	1	40.3	2	41	2	17	1	5.8	1	3.72	1	2.44	1	0	0	1	1	0	3	2	0	0	2016-01-12	2019-12-02	17
706	0	48	1	0	0	0	0	0	1	2	1	1	1	9.13	2.36	90	1	157	2	5	2	3.15	2	0.06	1	30.4	1	55	2	45	2	18.7	2	26.62	1	7.39	1	1	0	1	1	0	2	1	1	0	2016-01-18	2016-12-02	10
707	0	37	1	0	0	0	0	0	1	2	2	1	1	3.67	5.61	132	2	225	2	1.42	1	1.47	1	0.38	2	40.1	2	43	2	56	2	13.7	1	18.41	1	1210	2	0	0	2	1	1	2	1	0	0	2016-01-15	2017-02-21	13
708	1	43	1	0	0	0	0	0	1	2	1	1	1	8.06	4.2	132	2	260	2	3.96	2	3.4	2	0.07	1	38.1	2	38	1	66	2	10.7	1	16.21	1	13.39	1	1	0	1	0	1	2	1	0	0	2016-01-05	2020-05-30	52
709	0	40	1	0	0	0	0	0	1	2	3	2	1	8.53	4.3	136	2	286	2	5.82	2	1.19	1	0.51	2	37.6	2	69	2	43	2	15.8	1	32.68	1	1210	2	1	1	1	1	0	3	2	0	1	2016-01-08	2016-04-01	2
710	0	37	1	0	0	0	0	0	1	2	3	2	1	6.62	4.09	128	2	341	2	2.93	1	1.54	1	1.54	2	35.7	2	110	2	159	2	34.5	2	47.67	2	1210	2	0	1	1	1	1	2	1	0	1	2015-12-28	2016-09-18	8
711	0	32	1	0	0	0	0	0	1	2	1	1	1	8.09	5.93	139	2	180	2	5.04	2	2.51	2	0.08	1	45.4	2	39	1	48	2	19.7	2	22.37	1	11.87	1	1	0	1	0	0	2	1	0	0	2016-01-07	2019-08-28	13
712	0	72	2	0	0	0	0	0	1	2	1	1	1	5.09	3.92	127	2	215	2	2.17	1	1.48	1	1	2	31.2	1	29	1	47	2	12.1	1	12.54	1	13.08	1	0	0	1	1	1	2	1	0	1	2015-12-31	2020-04-22	15
713	0	51	1	0	0	0	0	0	1	2	2	1	1	6.57	4.53	157	2	262	2	2.76	1	3.05	2	0.21	2	38.8	2	40	1	58	2	15.3	1	0.6	1	63.72	1	1	0	2	0	1	2	1	0	0	2016-01-14	2020-05-04	17
714	0	53	1	0	0	0	0	0	1	2	1	1	1	3.8	4.23	114	2	122	2	1.5	1	1.34	1	0.06	1	33.4	1	39	1	24	1	39.9	2	13.41	1	1210	2	1	0	1	0	1	2	1	0	0	2015-12-31	2016-07-01	6
715	0	59	1	0	0	0	0	0	1	2	3	2	1	5.62	4.21	142	2	165	2	3.06	1	1.77	1	0.02	1	38.4	2	47	2	62	2	13.1	1	35.09	1	3.27	1	1	1	1	1	1	3	2	0	1	2015-12-29	2016-03-27	2
716	0	52	1	0	0	0	0	0	0	0	2	1	0	8.75	4.4	125	2	189	2	2.76	1	2.52	2	0.49	2	42.3	2	424	2	244	2	12.8	1	104.6	2	22.72	1	1	0	2	1	1	2	1	1	1	2015-12-28	2018-09-12	32
717	1	45	1	0	0	0	0	0	1	2	1	1	1	7.37	4.56	109	1	376	2	4.56	2	2.09	2	0.13	1	42.9	2	59	2	58	2	12.8	1	25.36	1	186.6	1	0	0	1	1	1	2	1	0	0	2015-12-25	2020-01-20	48
718	0	70	2	0	0	0	0	0	1	2	1	1	1	5.45	4.82	144	2	159	2	2.35	1	2.46	2	0.18	1	38.5	2	36	1	36	1	18.4	2	0.54	1	10.89	1	0	0	1	0	1	2	1	0	1	2015-12-24	2016-03-04	2
719	1	72	2	0	0	0	0	0	1	2	2	1	1	5.63	5.09	148	2	151	2	2.84	1	2.29	2	0.09	1	31.4	1	45	2	28	1	16.6	1	123.8	2	1210	2	0	0	2	1	1	3	2	0	1	2015-12-31	2016-12-25	11
720	0	43	1	0	0	0	0	0	1	2	1	1	1	5.38	4.96	158	2	172	2	3.63	1	1.23	1	0.11	1	40.2	2	26	1	27	1	22.2	2	37.47	2	1210	2	1	0	1	0	1	3	2	0	0	2015-12-17	2020-05-04	15
721	0	66	2	0	0	0	0	0	1	2	1	1	1	3.99	4.07	128	2	186	2	2.34	1	0.87	1	0.27	2	33.9	1	37	1	33	1	10.7	1	193.7	2	1210	2	0	0	1	0	1	3	2	0	1	2015-12-17	2018-11-17	35
722	0	29	1	0	0	0	0	0	1	2	2	1	1	5.25	6.06	133	2	365	2	3.1	1	1.29	1	0.26	2	41.8	2	90	2	63	2	17	1	60.09	2	1210	2	1	0	2	1	1	2	1	0	0	2015-12-18	2016-04-11	3
723	0	49	1	0	0	0	0	0	1	2	1	1	1	6.05	4.54	146	2	207	2	3.94	2	1.46	1	0.3	2	38.7	2	31	1	34	1	14.1	1	11.96	1	1210	2	1	0	2	0	1	2	1	0	1	2015-12-10	2019-11-26	24
724	0	62	2	0	0	0	0	0	1	2	2	1	1	6.56	4.81	150	2	198	2	3.61	1	1.93	2	0.5	2	36.9	2	38	1	40	1	10.3	1	0.6	1	499.4	2	1	0	2	0	1	2	1	0	1	2015-12-08	2016-07-27	7
725	1	68	2	0	0	0	0	0	0	0	2	1	0	4.39	4.15	134	2	136	2	2.78	1	1.27	1	0.04	1	44.6	2	28	1	12	1	10.6	1	26.97	1	7.31	1	1	0	2	0	1	3	2	1	1	2015-12-07	2017-08-03	19
726	0	56	1	0	0	0	0	0	1	2	1	1	1	4.11	4.66	150	2	228	2	2.21	1	1.59	1	0.06	1	41.7	2	47	2	74	2	12.5	1	23.74	1	5.05	1	0	0	1	1	1	3	2	0	0	2015-12-01	2016-02-13	2
727	0	58	1	0	0	0	0	0	1	2	3	2	1	7.7	4.75	148	2	263	2	5.37	2	1.71	1	0.09	1	40.2	2	44	2	43	2	19.8	2	49.92	2	201.3	1	1	1	2	0	1	3	2	0	0	2015-11-30	2016-07-26	7
728	0	43	1	0	0	0	0	0	1	2	1	1	1	7.31	5.68	177	2	199	2	4.43	2	2.11	2	0.28	2	45.2	2	34	1	22	1	16.3	1	5.97	1	1210	2	1	0	1	0	1	2	1	0	0	2015-11-25	2016-09-05	9
729	0	35	1	0	0	0	0	0	1	2	3	2	1	7.88	6.66	161	2	324	2	4.18	2	2.62	2	0.23	2	40.8	2	64	2	12	1	9.8	1	5.77	1	1210	2	0	1	2	1	0	2	1	1	1	2015-11-24	2016-04-13	4
730	0	38	1	0	0	0	0	0	1	2	1	1	1	9.16	4.71	158	2	202	2	4.53	2	3.65	2	0.26	2	39.6	2	32	1	27	1	14.3	1	52.07	2	31.64	1	1	0	1	0	1	2	1	0	0	2015-11-23	2020-01-09	49
731	0	30	1	0	0	0	0	0	1	2	3	2	1	5.8	4.39	83	1	421	2	3.54	1	1.58	1	0.23	2	38	2	129	2	31	1	6.4	1	5.89	1	988.802	2	1	1	1	1	1	2	1	0	1	2015-11-24	2016-03-02	3
732	0	50	1	0	0	0	0	0	1	2	2	1	1	5.09	3.85	123	2	168	2	2.66	1	1.93	2	0.15	1	37.6	2	45	2	47	2	15.5	1	0.6	1	11.84	1	1	0	2	0	1	2	1	1	0	2015-11-20	2017-02-20	15
733	1	61	2	0	0	0	0	0	1	2	2	1	1	3.61	3.62	118	2	162	2	1.93	1	1.16	1	0.3	2	39	2	49	2	36	1	10.7	1	20.81	1	24.18	1	1	0	2	1	0	2	1	1	1	2015-11-17	2016-02-15	2
734	0	48	1	0	0	0	0	0	1	2	3	2	1	6.47	5.27	148	2	194	2	3.99	2	1.77	1	0.13	1	36.6	2	144	2	53	2	14.2	1	19.68	1	1210	2	0	1	2	1	1	2	1	1	1	2015-11-25	2016-03-03	3
735	0	52	1	0	0	0	0	0	1	2	1	1	1	5.46	4.84	157	2	107	2	3.45	1	1.15	1	0.27	2	40.4	2	32	1	43	2	10	1	2.34	1	50.27	1	1	0	1	0	1	3	2	1	1	2015-11-17	2018-04-08	28
736	0	43	1	0	0	0	0	0	1	2	1	1	1	5.48	5.19	143	2	192	2	2.61	1	2.33	2	0.06	1	39.1	2	30	1	28	1	17.8	2	12.41	1	1210	2	0	0	1	0	1	2	1	0	0	2015-11-09	2020-05-04	17
737	0	34	1	0	0	0	0	0	1	2	1	1	1	5.73	5.35	167	2	229	2	3.84	2	1.51	1	0.05	1	44.6	2	32	1	42	2	5.8	1	23.81	1	1210	2	1	0	1	1	1	3	2	0	1	2015-11-10	2016-01-10	2
738	0	42	1	0	0	0	0	0	1	2	1	1	1	5.83	4.5	141	2	201	2	3.26	1	1.64	1	0.33	2	39.5	2	36	1	44	2	6.1	1	28.15	1	3.59	1	0	0	1	0	1	3	2	1	1	2015-11-03	2016-05-11	6
739	0	62	2	0	0	0	0	0	1	2	1	1	1	4.82	4.43	142	2	225	2	2.67	1	1.36	1	0.39	2	39.6	2	54	2	30	1	19	2	12.41	1	24.88	1	0	0	1	1	1	3	2	0	1	2015-11-03	2020-05-04	8
740	0	61	2	0	0	0	0	0	0	0	3	2	0	6.62	4.13	136	2	233	2	3.5	1	2.07	2	0.41	2	37.4	2	38	1	24	1	10.8	1	22.93	1	1210	2	0	1	1	1	1	3	2	0	1	2015-11-02	2017-05-30	9
741	0	55	1	0	0	0	0	0	1	2	2	1	1	4.9	4.15	133	2	95	1	3.77	1	0.78	1	0.03	1	36.4	2	105	2	165	2	17.7	2	42	2	1210	2	1	0	2	1	1	2	1	0	1	2015-10-28	2016-03-29	5
742	1	61	2	0	0	0	0	0	0	0	1	1	0	6.22	3.57	100	1	186	2	2.88	1	2.56	2	0.24	2	40.2	2	45	2	20	1	11.8	1	78.29	2	3.39	1	1	0	1	0	1	2	1	0	1	2015-10-28	2016-12-12	13
743	0	50	1	0	0	0	0	0	1	2	1	1	1	6.1	4.56	144	2	105	2	3.31	1	2.24	2	0.13	1	42	2	38	1	51	2	8.8	1	0.6	1	136.7	1	1	0	1	0	1	2	1	0	0	2015-10-23	2016-05-17	6
744	0	45	1	0	0	0	0	0	1	2	1	1	1	4.66	4.61	150	2	184	2	2.59	1	1.68	1	0.06	1	46.4	2	36	1	35	1	16.5	1	8.41	1	23.53	1	1	0	1	0	1	2	1	0	1	2015-10-23	2019-05-10	7
745	0	79	2	0	0	0	0	0	0	0	1	1	0	6.3	4.55	138	2	213	2	3.17	1	2.29	2	0.24	2	41.3	2	23	1	38	1	10	1	18.08	1	2.55	1	1	0	1	0	1	2	1	0	0	2015-10-26	2019-10-22	16
746	0	59	1	0	0	0	0	0	1	2	1	1	1	6.32	4.56	154	2	233	2	4.16	2	1.63	1	0.17	1	43.6	2	19	1	26	1	17.9	2	0.6	1	1.72	1	0	0	1	0	1	2	1	0	0	2015-10-22	2020-05-30	55
747	0	60	2	0	0	0	0	0	1	2	2	1	1	6.06	5.12	131	2	183	2	3.08	1	2.8	2	0.34	2	40.4	2	36	1	38	1	20.8	2	27.22	1	19	1	1	0	2	0	0	3	2	0	1	2015-10-19	2020-03-30	19
748	0	66	2	0	0	0	0	0	0	0	3	2	0	4.62	4.62	113	2	210	2	2.49	1	1.53	1	0.17	1	42.3	2	55	2	53	2	11.4	1	23.29	1	3.41	1	1	1	1	0	1	2	1	0	1	2015-10-22	2020-05-30	55
749	1	45	1	0	0	0	0	0	1	2	2	1	1	4.36	3.59	106	1	291	2	2.3	1	1.61	1	0.24	2	40.1	2	46	2	51	2	9.9	1	11.78	1	122	1	1	0	2	1	1	1	1	0	0	2015-10-20	2020-05-04	32
750	0	41	1	0	0	0	0	0	1	2	2	1	1	9.17	4.49	146	2	248	2	6.48	2	1.71	1	0.05	1	40.3	2	28	1	35	1	19.3	2	15.02	1	277.5	1	0	0	2	0	0	3	2	0	0	2015-10-22	2016-01-15	2
751	0	44	1	0	0	0	0	0	1	2	3	2	1	5.47	4.65	122	2	272	2	3.02	1	1.98	2	0.04	1	40	2	92	2	63	2	14	1	49.11	2	1210	2	0	1	1	1	1	2	1	0	1	2015-10-15	2017-07-11	20
752	0	52	1	0	0	0	0	0	0	0	3	2	0	6.91	4.82	133	2	283	2	3.89	2	2.08	2	0.07	1	40	2	35	1	37	1	11.8	1	6.64	1	60.29	1	0	0	2	1	1	1	1	1	1	2015-10-21	2018-03-26	29
753	0	59	1	0	0	0	0	0	1	2	2	1	1	6.84	4	118	2	214	2	4.52	2	1.65	1	0.07	1	38.3	2	52	2	41	2	8.4	1	23.17	1	8.74	1	1	0	2	1	1	3	2	0	1	2015-10-21	2016-03-07	4
754	0	50	1	0	0	0	0	0	1	2	1	1	1	4.61	5.7	123	2	186	2	3.07	1	1.04	1	0.12	1	39.4	2	26	1	32	1	9.5	1	0.66	1	1.36	1	0	0	1	0	1	2	1	0	0	2015-09-30	2020-05-30	56
755	0	68	2	0	0	0	0	0	1	2	2	1	1	7.14	5.13	163	2	150	2	5.04	2	1.42	1	0.11	1	38.6	2	52	2	33	1	21.2	2	28.56	1	12.21	1	0	0	2	1	1	3	2	1	1	2015-09-28	2017-03-30	16
756	0	60	2	0	0	0	0	0	0	0	1	1	0	6.62	4.34	133	2	345	2	3.82	2	1.81	1	0.43	2	37.6	2	32	1	18	1	9.1	1	18.37	1	6.11	1	0	0	1	0	1	3	2	0	0	2015-09-28	2020-04-22	18
757	0	23	1	0	0	0	0	0	1	2	3	2	1	3.61	5.22	122	2	157	2	1.84	1	1.32	1	0.06	1	42.8	2	32	1	36	1	17.1	1	13.78	1	1210	2	1	1	2	0	1	3	2	0	1	2015-09-24	2016-04-14	6
758	0	36	1	0	0	0	0	0	1	2	1	1	1	7.25	4.89	158	2	222	2	3.73	1	2.65	2	0.23	2	38.9	2	32	1	51	2	14.7	1	18.08	1	4.66	1	0	0	1	0	1	3	2	0	0	2015-09-17	2019-07-10	10
759	0	44	1	0	0	0	0	0	0	0	2	1	0	8.16	4.92	152	2	166	2	5.31	2	1.82	1	0.29	2	43.8	2	33	1	50	2	21.4	2	16.68	1	1210	2	1	0	2	0	1	3	2	0	0	2015-09-14	2020-05-30	56
760	0	46	1	0	0	0	0	0	1	2	1	1	1	7.56	4.94	152	2	225	2	4.18	2	2.65	2	0.21	2	40.1	2	19	1	40	1	20	2	0.6	1	190.8	1	0	0	1	0	1	3	2	0	0	2015-09-10	2020-04-01	10
761	0	60	2	0	0	0	0	0	1	2	3	2	1	5.16	5.01	162	2	162	2	3.28	1	1.51	1	1.4	2	40.7	2	37	1	29	1	15.9	1	53.87	2	1210	2	0	1	1	1	0	3	2	0	1	2015-09-01	2015-11-23	2
762	0	35	1	0	0	0	0	0	1	2	2	1	1	6.89	4.73	133	2	192	2	3.71	1	2.03	2	0.72	2	38.6	2	23	1	17	1	25.8	2	6.63	1	1210	2	0	0	2	1	1	2	1	1	0	2015-09-02	2019-11-26	14
763	1	52	1	0	0	0	0	0	1	2	1	1	1	4.81	5.36	124	2	157	2	2.18	1	1.8	1	0.46	2	38	2	30	1	38	1	11.6	1	33.91	1	1210	2	1	0	1	0	1	2	1	0	1	2015-08-28	2020-05-20	24
764	0	64	2	0	0	0	0	0	1	2	1	1	1	7.39	5.34	121	2	274	2	4.11	2	2.34	2	0.25	2	35.9	2	34	1	18	1	19.7	2	36.16	1	19.16	1	0	0	1	1	0	2	1	0	0	2015-08-31	2020-05-05	12
765	0	55	1	0	0	0	0	0	0	0	1	1	0	5.22	5.15	165	2	197	2	2.52	1	2.27	2	0.08	1	41	2	23	1	24	1	25.8	2	21.14	1	3.56	1	0	0	1	0	1	2	1	0	0	2015-08-31	2020-04-15	55
766	0	48	1	0	0	0	0	0	1	2	3	2	1	3.6	4.31	76	1	130	2	2.43	1	0.81	1	1.7	2	35.8	2	81	2	29	1	13.4	1	20.21	1	4.78	1	1	1	1	1	1	2	1	1	1	2015-08-25	2016-12-11	15
767	0	44	1	0	0	0	0	0	1	2	3	2	1	9.12	5.3	167	2	233	2	4.87	2	3.09	2	0.34	2	42.8	2	57	2	45	2	9.3	1	7.57	1	1210	2	0	1	1	1	0	2	1	1	1	2015-08-21	2015-12-07	3
768	0	35	1	0	0	0	0	0	1	2	1	1	1	6.4	4.72	143	2	321	2	2.91	1	2.38	2	0.58	2	42.5	2	61	2	50	2	32	2	23.97	1	1210	2	1	1	1	1	0	3	2	0	0	2015-08-24	2020-04-22	26
769	0	42	1	0	0	0	0	0	1	2	3	2	1	11.41	5.71	131	2	103	2	5.51	2	3.01	2	0.9	2	41.2	2	36	1	30	1	15.2	1	52.73	2	103.77	1	1	1	2	0	1	3	2	1	1	2015-08-18	2016-08-09	11
770	0	46	1	0	0	0	0	0	1	2	1	1	1	4.41	4.57	144	2	133	2	2.51	1	1.29	1	0.26	2	37.4	2	36	1	52	2	11.3	1	70.58	2	1210	2	1	0	1	1	0	2	1	0	0	2015-08-07	2016-08-21	12
771	0	32	1	0	0	0	0	0	1	2	2	1	1	7.36	5.39	155	2	248	2	5.59	2	1.27	1	0.09	1	48.8	2	30	1	38	1	14.6	1	6.12	1	1210	2	0	0	2	1	1	3	2	1	1	2015-08-10	2017-10-30	15
772	0	54	1	0	0	0	0	0	0	0	1	1	0	5.8	4.54	138	2	255	2	3.45	1	1.81	1	0.09	1	42.1	2	24	1	22	1	20.4	2	12.75	1	16.86	1	0	0	1	0	1	2	1	0	1	2015-08-05	2020-03-20	37
773	1	31	1	0	0	0	0	0	1	2	2	1	1	2.84	4.38	122	2	103	2	1.85	1	0.93	1	0.25	2	39.4	2	125	2	127	2	6.9	1	13.58	1	382.6	1	1	0	2	1	1	3	2	0	0	2015-08-05	2019-10-18	16
774	0	49	1	0	0	0	0	0	1	2	2	1	1	8.7	5.21	166	2	142	2	2.06	1	2.08	2	4.17	2	37.2	2	32	1	37	1	15.2	1	22.89	1	6.61	1	1	0	2	0	1	2	1	1	0	2015-07-31	2015-12-06	4
775	0	50	1	0	0	0	0	0	1	2	2	1	1	7.47	5.35	178	2	245	2	5.46	2	1.36	1	0.14	1	40.5	2	84	2	33	1	20.9	2	0.6	1	1210	2	0	0	2	1	0	3	2	0	1	2015-07-27	2015-11-13	3
776	0	46	1	0	0	0	0	0	1	2	1	1	1	6.22	6.1	130	2	188	2	3.87	2	1.67	1	0.19	1	45.4	2	31	1	16	1	37.3	2	11.23	1	594.8	2	1	0	1	0	1	2	1	0	1	2015-07-24	2019-09-22	49
777	1	51	1	0	0	0	0	0	1	2	1	1	1	5.2	4.76	114	2	201	2	2.81	1	1.95	2	0.09	1	42.4	2	29	1	14	1	11.4	1	16.47	1	366.2	1	1	0	1	0	1	3	2	0	0	2015-07-22	2016-01-20	5
778	0	66	2	0	0	0	0	0	1	2	3	2	1	7.38	4.34	138	2	413	2	4.88	2	1.77	1	1.6	2	35	2	37	1	25	1	6	1	21.7	1	1210	2	0	1	1	1	1	3	2	0	0	2015-07-22	2016-03-07	7
779	0	45	1	0	0	0	0	0	1	2	2	1	1	5.74	5.7	121	2	278	2	3.57	1	2.09	2	0.13	1	41.7	2	42	2	55	2	13.9	1	31.31	1	27.3	1	1	0	2	1	1	2	1	1	1	2015-07-23	2020-03-23	45
780	1	43	1	0	0	0	0	0	1	2	3	2	1	6.28	3.25	90	1	392	2	3.44	1	2.2	2	0.15	1	36.3	2	45	2	41	2	10.9	1	11.73	1	1210	2	0	0	1	1	1	2	1	0	1	2015-08-03	2016-01-06	5
781	0	67	2	0	0	0	0	0	0	0	1	1	0	5.31	4.41	131	2	88	1	3.2	1	1.2	1	0.45	2	37.9	2	21	1	25	1	9.5	1	1.18	1	2.87	1	1	0	1	0	1	2	1	0	1	2015-07-21	2020-05-18	41
782	0	58	1	0	0	0	0	0	1	2	1	1	1	4.74	5.35	164	2	164	2	2.69	1	1.47	1	0.28	2	42.9	2	32	1	22	1	13	1	18.41	1	38.26	1	1	0	1	0	1	2	1	0	0	2015-07-20	2020-05-14	57
783	0	58	1	0	0	0	0	0	1	2	1	1	1	5.89	4.55	134	2	184	2	3.46	1	1.48	1	0.51	2	39.7	2	25	1	19	1	19	2	27.01	1	3.27	1	1	0	1	0	1	2	1	0	0	2015-07-17	2019-11-26	12
784	0	31	1	0	0	0	0	0	1	2	1	1	1	5.7	4.61	143	2	228	2	4.26	2	1.04	1	0.08	1	45.1	2	20	1	30	1	36.4	2	36.64	1	270.4	1	1	0	1	0	1	3	2	0	0	2015-07-14	2018-08-27	33
785	0	47	1	0	0	0	0	0	1	2	3	2	1	5.48	4.3	130	2	256	2	3.41	1	1.15	1	7.5	2	36.2	2	31	1	27	1	13.8	1	0.6	1	1210	2	1	1	1	1	0	3	2	0	0	2015-07-13	2015-10-15	3
786	0	45	1	0	0	0	0	0	1	2	1	1	1	6.43	4.65	144	2	244	2	3.77	1	1.88	2	0.15	1	43.4	2	39	1	28	1	15.2	1	0.6	1	56.99	1	1	0	1	0	1	3	2	0	0	2015-07-10	2019-08-15	8
787	0	46	1	0	0	0	0	0	1	2	1	1	1	6.31	5.04	149	2	276	2	2.91	1	2.82	2	0.16	1	40	2	38	1	38	1	10.6	1	11.31	1	45.99	1	0	0	1	0	1	2	1	0	0	2015-07-13	2020-04-22	12
788	0	52	1	0	0	0	0	0	1	2	3	2	1	6.01	4.39	140	2	191	2	2.4	1	2.93	2	1	2	37	2	63	2	74	2	26.5	2	37.29	2	1210	2	1	1	2	1	1	3	2	0	0	2015-07-08	2016-07-17	12
789	0	51	1	0	0	0	0	0	1	2	2	1	1	4.97	4.23	120	2	260	2	3.53	1	0.75	1	0.1	1	35.1	2	41	2	18	1	6.7	1	24.88	1	1210	2	1	0	2	1	1	3	2	0	0	2015-07-03	2019-01-09	8
790	0	50	1	0	0	0	0	0	1	2	1	1	1	5.82	4.96	111	2	188	2	3.73	1	1.68	1	0.08	1	46.1	2	39	1	37	1	27.1	2	29.8	1	49.82	1	1	0	2	0	1	3	2	0	1	2015-07-06	2020-04-28	14
791	0	52	1	0	0	0	0	0	1	2	1	1	1	3.72	5.28	153	2	171	2	2.36	1	1.01	1	0.02	1	43.4	2	33	1	32	1	16.7	1	16.26	1	1127	2	1	0	1	0	1	2	1	0	0	2015-07-06	2016-08-28	13
792	0	50	1	0	0	0	0	0	1	2	3	2	1	4.69	4.78	138	2	218	2	2.87	1	1.48	1	0.6	2	44.4	2	46	2	32	1	21.9	2	60.83	2	1210	2	1	1	1	0	1	3	2	1	0	2015-07-03	2020-05-04	11
793	0	56	1	0	0	0	0	0	0	0	1	1	0	6.87	6.36	145	2	133	2	3.78	1	2.56	2	0.07	1	39	2	28	1	38	1	19	2	30.08	1	2	1	1	0	1	0	1	2	1	0	0	2015-07-03	2016-04-07	9
794	1	49	1	0	0	0	0	0	1	2	3	2	1	7.92	4.41	138	2	178	2	5.42	2	1.62	1	2	2	41.1	2	123	2	41	2	5.9	1	30.23	1	345.2	1	0	1	2	1	1	2	1	0	1	2015-07-06	2015-11-17	3
795	0	45	1	0	0	0	0	0	1	2	3	2	1	6.08	5.17	153	2	200	2	2.88	1	2.55	2	2.1	2	43.4	2	59	2	55	2	10.3	1	84.69	2	303.6	1	1	1	1	1	1	2	1	0	0	2015-07-01	2015-12-23	5
796	0	58	1	0	0	0	0	0	1	2	1	1	1	3.84	3.99	134	2	102	2	2.04	1	1.22	1	0.03	1	35.8	2	58	2	49	2	19.5	2	93.49	2	35.79	1	1	0	1	0	1	1	1	0	0	2015-07-01	2020-05-30	58
797	1	48	1	0	0	0	0	0	1	2	1	1	1	2.77	3.87	76	1	253	2	1.46	1	1.44	1	0.09	1	34.5	1	24	1	17	1	6.6	1	23.53	1	3.22	1	1	0	1	1	1	1	1	0	0	2015-06-29	2019-11-29	26
798	1	61	2	0	0	0	0	0	1	2	1	1	1	4.51	4.58	137	2	317	2	2.09	1	1.95	2	0.08	1	43.5	2	104	2	29	1	9.3	1	0.6	1	1210	2	0	0	1	1	1	2	1	0	0	2015-06-23	2020-05-04	17
799	0	36	1	0	0	0	0	0	1	2	2	1	1	6.52	4.78	150	2	240	2	3.69	1	2.33	2	0.14	1	39.7	2	23	1	22	1	10.7	1	0.6	1	290.9	1	0	0	2	1	1	3	2	1	1	2015-06-24	2018-11-27	41
800	0	46	1	0	0	0	0	0	1	2	3	2	1	7.29	4.87	144	2	360	2	4.66	2	1.39	1	0.32	2	37.4	2	93	2	51	2	5.9	1	8.26	1	1210	2	0	0	1	1	1	2	1	0	0	2015-06-19	2016-11-15	16
801	0	53	1	0	0	0	0	0	1	2	1	1	1	5.75	4.94	147	2	371	2	4.2	2	1.1	1	0.08	1	31	1	32	1	29	1	7.7	1	7.06	1	44.55	1	0	0	1	1	1	2	1	0	1	2015-06-16	2017-10-12	27
802	0	68	2	0	0	0	0	0	1	2	1	1	1	4.79	4.64	139	2	175	2	3.07	1	1.03	1	0.24	2	37.9	2	35	1	38	1	6.2	1	40.73	2	10.2	1	0	0	1	0	1	1	1	0	0	2015-06-16	2016-09-17	15
803	0	54	1	0	0	0	0	0	1	2	3	2	1	4.99	5.42	153	2	217.82	2	3.33	1	1.1	1	1.9	2	37.6	2	39	1	91	2	9	1	25.11	1	1210	2	0	1	1	1	1	3	2	1	1	2015-06-15	2015-09-20	3
804	0	51	1	0	0	0	0	0	0	0	1	1	0	3.29	4.14	122	2	68.58	1	1.42	1	0.9	1	0.71	2	36.3	2	37	1	22	1	10	1	40.53	2	23.67	1	1	0	1	0	1	2	1	0	0	2015-06-04	2017-02-21	20
805	0	46	1	0	0	0	0	0	1	2	1	1	1	7.2	5.63	155	2	321.57	2	4.68	2	1.83	1	0.19	1	44.1	2	29	1	34	1	13.3	1	13.22	1	1210	2	0	0	1	0	0	3	2	0	0	2015-06-01	2019-01-07	24
806	1	55	1	0	0	0	0	0	1	2	1	1	1	14.41	5.25	151	2	313.81	2	12.11	2	1.75	1	0	1	42.9	2	56	2	41	2	8.1	1	48.73	2	1210	2	0	0	1	1	0	3	2	0	0	2015-06-01	2020-04-16	14
807	0	46	1	0	0	0	0	0	1	2	2	1	1	4.49	4.6	132	2	217.24	2	3.17	1	0.94	1	0.09	1	37.8	2	53	2	44	2	12.5	1	1.11	1	1210	2	1	0	2	0	1	3	2	0	0	2015-05-26	2017-08-09	26
808	0	60	2	0	0	0	0	0	1	2	2	1	1	7.09	5.7	162	2	266.23	2	5.59	2	0.89	1	0.14	1	38.4	2	67	2	14	1	16.5	1	46.35	2	1210	2	0	0	2	1	0	2	1	1	0	2015-05-25	2015-10-26	5
809	0	39	1	0	0	0	0	0	1	2	2	1	1	5.66	6.02	135	2	123.78	2	2.68	1	1.89	2	0.58	2	39.3	2	51	2	104	2	7	1	155.8	2	20.87	1	0	0	2	0	0	3	2	1	0	2015-05-22	2015-10-19	4
810	0	57	1	0	0	0	0	0	1	2	1	1	1	4.91	5.19	151	2	109.96	2	2.88	1	1.49	1	0.18	1	43.3	2	33	1	23	1	14.9	1	28.85	1	1210	2	1	0	1	0	0	2	1	0	0	2015-05-18	2017-04-28	23
811	0	59	1	0	0	0	0	0	1	2	1	1	1	6.89	4.17	127	2	203.69	2	3.44	1	2.45	2	0.26	2	35.6	2	63	2	45	2	5.3	1	122	2	201.4	1	1	0	1	1	0	3	2	1	0	2015-05-19	2018-08-08	38
812	0	45	1	0	0	0	0	0	1	2	3	2	1	6.74	5.06	162	2	229.65	2	4.25	2	1.74	1	0.11	1	42.5	2	217	2	49	2	7.7	1	18.59	1	1210	2	0	1	1	1	0	3	2	1	0	2015-05-19	2015-08-21	3
813	1	70	2	0	0	0	0	0	1	2	1	1	1	2.7	3.8	127	2	31.19	1	2.08	1	0.42	1	0.07	1	46.1	2	30	1	41	2	24.3	2	20.97	1	76.68	1	1	0	1	0	0	3	2	0	0	2015-05-18	2019-10-30	21
814	0	46	1	0	0	0	0	0	1	2	3	2	1	4.01	4.6	138	2	241.34	2	2.16	1	1.49	1	0.08	1	44.2	2	36	1	35	1	17.4	2	18.73	1	2.54	1	1	1	1	1	0	1	1	0	0	2015-05-11	2020-05-30	60
815	0	45	1	0	0	0	0	0	1	2	2	1	1	4.62	5.26	148	2	262.72	2	2.16	1	1.86	2	0.09	1	44	2	35	1	29	1	10.7	1	16.14	1	9.72	1	0	0	2	0	0	2	1	1	0	2015-05-14	2016-10-16	17
816	0	37	1	0	0	0	0	0	1	2	1	1	1	6.12	4.69	142	2	172.36	2	3.55	1	2.04	2	0.14	1	40.9	2	43	2	46	2	7.5	1	29.73	1	10.5	1	0	0	1	0	0	2	1	0	0	2015-05-08	2019-02-11	45
817	0	49	1	0	0	0	0	0	1	2	1	1	1	9.88	4.58	144	2	191.91	2	6.22	2	2.77	2	0.07	1	33.8	1	41	2	65	2	7.7	1	87.56	2	993.8	2	1	0	1	0	1	3	2	0	0	2015-05-08	2017-07-21	26
818	0	64	2	0	0	0	0	0	1	2	1	1	1	12.34	5.84	128	2	310.63	2	8.63	2	2.97	2	0.12	1	36.7	2	47	2	60	2	6	1	114.9	2	1210	2	0	0	2	0	1	3	2	0	0	2015-05-06	2016-09-19	16
819	1	54	1	0	0	0	0	0	1	2	1	1	1	7.21	4.76	132	2	186.54	2	7.48	2	2.1	2	0.27	2	41.8	2	29	1	13	1	9.9	1	8.06	1	1210	2	1	0	1	1	0	3	2	0	0	2015-05-07	2015-10-12	5
820	0	60	2	0	0	0	0	0	1	2	1	1	1	5.47	4.73	145	2	188.78	2	2.14	1	2.73	2	0.22	2	40.2	2	29	1	31	1	7.4	1	0.63	1	8.37	1	0	0	1	0	0	3	2	0	0	2015-05-04	2018-12-01	42
821	0	66	2	0	0	0	0	0	0	0	3	2	0	6.1	5.33	126	2	351.74	2	3.94	2	1.22	1	0.24	2	36.3	2	59	2	37	1	9.3	1	25.22	1	183.1	1	0	1	1	1	0	2	1	0	0	2015-04-29	2015-10-28	5
822	0	57	1	0	0	0	0	0	1	2	1	1	1	3.6	4.48	148	2	86.85	1	2.01	1	1.08	1	0.1	1	36.6	2	51	2	42	2	17.9	2	60.78	2	247.7	1	0	0	2	0	0	3	2	0	0	2015-04-23	2015-07-22	2
823	0	35	1	0	0	0	0	0	0	0	1	1	0	4.79	5.2	161	2	215.56	2	2.61	1	1.33	1	0.36	2	44.8	2	21	1	12	1	21.1	2	10.76	1	35.15	1	0	0	1	1	0	2	1	0	0	2015-04-27	2016-04-06	11
824	0	58	1	0	0	0	0	0	1	2	1	1	1	5.73	5.58	166	2	215.93	2	2.47	1	2.53	2	0.28	2	46.9	2	50	2	71	2	10	1	39.27	2	6.6	1	0	0	1	0	0	2	1	0	0	2015-04-22	2020-03-25	49
825	0	47	1	0	0	0	0	0	1	2	1	1	1	5.74	6.21	127	2	134.06	2	3.1	1	1.64	1	0.22	2	39.3	2	68	2	120	2	17.9	2	82.76	2	7.41	1	0	0	1	1	0	2	1	0	0	2015-04-23	2019-12-18	25
826	0	51	1	0	0	0	0	0	1	2	2	1	1	4.93	4.71	147	2	173.7	2	2.6	1	1.69	1	0.12	1	42.5	2	31	1	39	1	11.5	1	29.09	1	1210	2	1	0	2	0	0	2	1	0	0	2015-04-17	2020-04-01	30
827	0	43	1	0	0	0	0	0	0	0	1	1	0	5.53	5.32	154	2	177.36	2	2.98	1	1.68	1	0.2	2	36.4	2	22	1	26	1	10.2	1	5.36	1	1.37	1	0	0	1	1	0	2	1	0	0	2015-04-14	2016-06-07	13
828	1	49	1	0	0	0	0	0	0	0	3	2	0	4.74	4.47	133	2	169.22	2	2.87	1	1.2	1	0.32	2	38.8	2	24	1	30	1	10	1	7.54	1	1210	2	1	1	1	1	0	3	2	0	0	2015-04-06	2019-12-11	54
829	0	39	1	0	0	0	0	0	1	2	1	1	1	9.76	6.68	137	2	221.67	2	3.32	1	3.21	2	2.63	2	39.5	2	17	1	17	1	9.6	1	6.88	1	3.01	1	0	0	1	0	0	1	1	0	0	2015-04-14	2020-04-23	29
830	0	52	1	0	0	0	0	0	1	2	1	1	1	3.81	4.73	134	2	151.65	2	1.75	1	1.38	1	0.22	2	40.3	2	23	1	24	1	9.6	1	0.65	1	264.8	1	0	0	1	0	0	2	1	0	0	2015-04-09	2020-02-07	22
831	0	39	1	0	0	0	0	0	1	2	2	1	1	8.65	5.14	151	2	222.6	2	3.92	2	3.53	2	0.57	2	37.7	2	37	1	55	2	5.2	1	17.89	1	1815.6	2	0	0	2	1	1	2	1	1	0	2015-04-13	2015-12-08	7
832	0	48	1	0	0	0	0	0	1	2	1	1	1	4.78	5.17	138	2	180.54	2	3.18	1	1.2	1	0.08	1	43	2	37	1	53	2	9	1	11.34	1	283.3	1	0	0	1	0	1	2	1	0	0	2015-04-09	2018-07-18	22
833	1	38	1	0	0	0	0	0	1	2	3	2	1	6.67	3.69	93	1	350.76	2	4.93	2	1.07	1	0.27	2	28.9	1	163	2	18	1	7.1	1	4.12	1	3.66	1	0	1	1	1	0	2	1	0	0	2015-04-09	2016-09-17	8
834	1	55	1	0	0	0	0	0	1	2	3	2	1	7.84	3.93	119	2	268.39	2	4.84	2	2.45	2	0.15	1	36.1	2	54	2	31	1	7	1	47.79	2	1210	2	0	0	1	1	0	3	2	0	1	2015-04-08	2017-04-12	24
835	0	37	1	0	0	0	0	0	1	2	1	1	1	3.18	4.05	129	2	157.9	2	1.65	1	1.12	1	0.04	1	42.6	2	34	1	19	1	18	2	26.03	1	722.4	2	1	0	1	0	0	2	1	0	0	2015-04-09	2015-08-06	3
836	0	33	1	0	0	0	0	0	1	2	1	1	1	6.89	5.08	156	2	190.27	2	3.99	2	2.22	2	0.07	1	47.6	2	73	2	75	2	12.4	1	42.65	2	1132	2	0	0	1	1	1	2	1	0	0	2015-04-03	2015-08-13	4
837	0	38	1	0	0	0	0	0	1	2	1	1	1	10.84	4.41	109	1	188.69	2	4.32	2	1.37	1	0.01	1	44	2	20	1	25	1	10.4	1	18.6	1	145.7	1	0	0	1	1	1	3	2	0	0	2015-03-25	2015-07-13	3
838	0	52	1	0	0	0	0	0	1	2	2	1	1	5.08	5.28	160	2	184.47	2	2.2	1	2.04	2	0.48	2	43.3	2	29	1	49	2	10.2	1	44.13	2	853.4	2	1	0	2	0	0	3	2	0	0	2015-03-27	2015-08-10	4
839	0	50	1	0	0	0	0	0	1	2	1	1	1	6.87	4.18	142	2	162.82	2	2.68	1	3.23	2	0.4	2	43.7	2	38	1	65	2	7.4	1	100.1	2	144.5	1	1	0	1	0	0	1	1	0	0	2015-04-07	2015-06-09	2
840	1	69	2	0	0	0	0	0	1	2	2	1	1	2.44	3.89	115	2	66.22	1	1.16	1	0.95	1	0.06	1	32.3	1	58	2	39	1	15.3	1	57.98	2	1210	2	1	0	2	0	0	3	2	0	0	2015-03-19	2015-07-08	3
841	0	37	1	0	0	0	0	0	1	2	2	1	1	4.95	6.85	138	2	47.29	1	3.61	1	1.09	1	0.23	2	43.4	2	18	1	31	1	13.8	1	33.06	1	158.4	1	1	0	2	0	0	2	1	0	0	2015-03-16	2018-10-23	6
842	0	57	1	0	0	0	0	0	1	2	3	2	1	5.51	4.48	151	2	191.13	2	2.43	1	2.58	2	0.1	1	41.7	2	42	2	47	2	9.7	1	154.3	2	>1210	2	1	0	2	0	1	2	1	0	0	2015-03-18	2016-03-01	11
843	0	50	1	0	0	0	0	0	1	2	2	1	1	5.07	5.23	154	2	157.75	2	1.98	1	2.5	2	0.1	1	37.1	2	47	2	44	2	9.4	1	1.32	1	942.2	2	0	0	2	0	1	2	1	0	1	2015-03-10	2018-07-16	40
844	0	48	1	0	0	0	0	0	1	2	1	1	1	4.77	3.87	130	2	131.15	2	2.21	1	1.03	1	0.03	1	36.7	2	97	2	103	2	12.9	1	24.1	1	3.41	1	1	0	1	1	1	1	1	0	0	2015-03-11	2017-09-20	30
845	0	40	1	0	0	0	0	0	1	2	3	2	1	7.33	5.39	165	2	182.95	2	4	2	2.52	2	0.2	2	42.8	2	58	2	100	2	15.4	1	16.89	1	>1210	2	1	1	1	1	1	3	2	0	1	2015-03-05	2016-11-17	20
846	0	34	1	0	0	0	0	0	1	2	3	2	1	11.36	4.17	109	1	408.96	2	8.15	2	1.97	2	0.11	1	28.4	1	56	2	30	1	10.9	1	18.6	1	16.47	1	0	1	1	1	1	3	2	0	1	2015-03-09	2015-06-18	3
847	1	63	2	0	0	0	0	0	1	2	3	2	1	6.47	4.15	127	2	277.01	2	4.59	2	1.14	1	0.11	1	37	2	73	2	12	1	13.1	1	19.85	1	2.96	1	0	1	1	1	1	2	1	0	0	2015-03-06	2015-11-10	8
848	0	65	2	0	0	0	0	0	1	2	1	1	1	5.42	4.73	135	2	196.39	2	3.15	1	1.41	1	0.31	2	40	2	27	1	18	1	12.2	1	2.72	1	81.51	1	1	0	2	0	1	3	2	0	1	2015-03-03	2017-10-08	31
849	0	50	1	0	0	0	0	0	1	2	3	2	1	5.29	4.43	146	2	159	2	2.85	1	1.82	1	0.24	2	38	2	33	1	31	1	15.9	1	110.8	2	26.56	1	1	1	1	1	1	3	2	0	1	2015-08-26	2016-03-31	7
850	0	52	1	0	0	0	0	0	1	2	2	1	1	7.97	3.63	104	1	603.41	2	7.11	2	1.18	1	0.14	1	31.5	1	26	1	35	1	10.1	1	15.08	1	6.54	1	0	0	2	1	1	3	2	0	0	2015-02-10	2015-08-03	5
851	0	52	1	0	0	0	0	0	1	2	3	2	1	8.67	5.5	177	2	251.16	2	5	2	2.01	2	1.13	2	37.3	2	46	2	23	1	8.3	1	11.6	1	400	2	0	1	1	1	1	3	2	1	0	2015-02-11	2015-05-18	3
852	1	44	1	0	0	0	0	0	0	0	1	1	0	6.04	4.95	112	2	236.15	2	4.08	2	1.47	1	0.1	1	46.6	2	13	1	11	1	8.6	1	5.35	1	1210	2	1	0	1	0	1	3	2	0	0	2015-02-09	2018-07-30	41
853	0	30	1	0	0	0	0	0	1	2	1	1	1	8.78	5.11	110	2	190.48	2	6.26	2	2.02	2	0.13	1	48.3	2	41	2	47	2	8.1	1	12.46	1	1.26	1	1	0	1	1	0	3	2	0	0	2015-02-02	2015-05-27	3
854	0	46	1	0	0	0	0	0	1	2	1	1	1	4.59	4.03	134	2	271.43	2	3.18	1	0.99	1	0.07	1	36.5	2	20	1	16	1	6.5	1	9.8	1	9223	2	1	0	1	1	1	3	2	0	1	2015-02-06	2015-08-02	5
855	0	60	2	0	0	0	0	0	1	2	1	1	1	5.8	3.94	142	2	106.02	2	2.45	1	1.28	1	1.31	2	32.2	1	47	2	54	2	11	1	0.36	1	31102	2	1	0	1	0	1	3	2	0	0	2015-02-09	2015-12-24	10
856	1	54	1	0	0	0	0	0	1	2	1	1	1	5.16	5.1	105	1	219.24	2	2.33	1	1.79	1	0.18	1	37.2	2	36	1	21	1	13.1	1	12.03	1	56116	2	1	0	1	1	1	3	2	0	1	2015-02-06	2019-10-31	24
857	0	59	1	0	0	0	0	0	1	2	3	2	1	5.4	5.34	149	2	194.14	2	3.67	1	1.16	1	0.2	2	34	1	81	2	100	2	10.5	1	44.99	2	77.2	1	0	0	1	1	1	2	1	0	1	2015-02-05	2016-01-22	9
858	0	66	2	0	0	0	0	0	1	2	3	2	1	7.52	4.06	113	2	200.49	2	4.76	2	1.68	1	0.41	2	33.9	1	146	2	127	2	13.9	1	104.1	2	1210	2	0	1	2	1	1	2	1	0	1	2015-01-26	2015-04-20	2
859	0	36	1	0	0	0	0	0	1	2	3	2	1	7.75	4.71	144	2	285.93	2	5	2	1.67	1	0.24	2	39.4	2	48	2	30	1	15.1	1	30.32	1	16.37	1	1	1	1	1	1	3	2	0	1	2015-01-19	2015-07-15	5
860	0	43	1	0	0	0	0	0	1	2	2	1	1	6.54	4.36	144	2	148.42	2	6.75	2	1.65	1	0.34	2	47.5	2	21	1	19	1	5	1	5.78	1	127.7	1	0	0	2	1	1	3	2	0	0	2015-01-20	2016-04-17	14
861	0	42	1	0	0	0	0	0	1	2	1	1	1	5.71	4.95	160	2	169.93	2	3.05	1	1.9	2	0.21	2	47.4	2	57	2	99	2	18.3	2	11.69	1	263.6	1	0	0	1	0	1	2	1	0	0	2015-01-14	2018-12-21	23
862	0	47	1	0	0	0	0	0	1	2	1	1	1	9.57	4.87	149	2	240.61	2	4.57	2	2.74	2	1.81	2	43.6	2	26	1	26	1	7.6	1	5.97	1	1210	2	0	0	1	1	0	3	2	1	1	2015-01-15	2015-07-23	6
863	0	51	1	0	0	0	0	0	1	2	1	1	1	7.26	4.93	153	2	162.63	2	3.95	2	2.39	2	0.42	2	40.4	2	31	1	27	1	5.5	1	107.5	2	1210	2	0	0	1	0	0	3	2	0	1	2015-01-05	2015-07-07	6
864	0	48	1	0	0	0	0	0	1	2	1	1	1	5.78	4.2	126	2	175.07	2	2.67	1	2.16	2	0.34	2	43.4	2	21	1	24	1	3.5	1	22.59	1	1.98	1	0	0	1	0	1	3	2	0	0	2014-12-26	2019-11-26	9
865	0	53	1	0	0	0	0	0	1	2	2	1	1	5.08	4.14	130	2	169.42	2	2.34	1	1.98	2	0.26	2	38	2	57	2	34	1	13.3	1	25.85	1	387.4	1	1	0	2	1	1	3	2	0	0	2015-01-13	2018-01-28	24
866	0	45	1	0	0	0	0	0	1	2	1	1	1	7.97	5.3	166	2	335.39	2	5.76	2	2.92	2	0.26	2	44.7	2	19	1	20	1	4.9	1	9.89	1	5.35	1	0	0	1	1	1	3	2	0	0	2014-12-15	2019-10-24	26
867	0	48	1	0	0	0	0	0	0	0	1	1	0	8.66	5.33	151	2	221.05	2	6.35	2	1.52	1	0.18	1	44.5	2	39	1	31	1	11.2	1	19.17	1	1210	2	0	0	1	1	0	2	1	0	1	2014-12-08	2017-10-16	34
868	1	45	1	0	0	0	0	0	1	2	1	1	1	6.21	5.99	117	2	227.34	2	2.71	1	1.82	1	1.31	2	42	2	220	2	37	1	8.1	1	16.6	1	230.7	1	0	0	1	0	1	3	2	0	0	2014-12-09	2016-01-07	12
869	1	51	1	0	0	0	0	0	1	2	3	2	1	4.37	4.51	78	1	179.72	2	3.8	1	1.17	1	0.02	1	44.4	2	21	1	40	1	10.4	1	15.14	1	3.11	1	1	1	2	1	1	2	1	0	1	2014-12-09	2016-12-14	24
870	1	48	1	0	0	0	0	0	1	2	1	1	1	6.25	4.26	110	2	269.07	2	2.81	1	1.39	1	0.25	2	37.6	2	22	1	29	1	9.7	1	50.09	2	74.17	1	0	0	1	0	1	2	1	0	0	2014-12-01	2019-10-21	27
871	0	46	1	0	0	0	0	0	1	2	1	1	1	6.02	3.72	120	2	248.28	2	2.87	1	1.42	1	0.41	2	45.3	2	37	1	31	1	20.8	2	12.11	1	3.95	1	0	0	1	1	1	2	1	0	0	2014-11-25	2020-05-30	66
872	0	59	1	0	0	0	0	0	1	2	3	2	1	8.49	3.89	126	2	362.65	2	3.79	1	1.22	1	0.69	2	39.3	2	43	2	45	2	13.6	1	16.89	1	1210	2	0	1	2	1	1	2	1	0	0	2014-11-26	2015-05-17	5
873	0	57	1	0	0	0	0	0	0	0	1	1	0	5.54	5.35	151	2	266.92	2	3.13	1	1.6	1	0.15	1	46.9	2	28	1	25	1	14.3	1	9.58	1	1210	2	1	0	1	0	1	3	2	0	1	2014-11-20	2020-03-16	34
874	1	58	1	0	0	0	0	0	1	2	1	1	1	5.55	4.12	130	2	273.95	2	3.51	1	1.61	1	0.13	1	52.9	2	39	1	38	1	15.9	1	19.54	1	1210	2	0	0	2	0	1	2	1	0	0	2014-11-19	2020-05-30	66
875	0	57	1	0	0	0	0	0	1	2	1	1	1	3.08	5.35	107	1	77.88	1	1.36	1	1.39	1	0.15	1	47.2	2	10	1	28	1	10	1	9.19	1	29.96	1	1	0	1	0	1	2	1	0	0	2014-11-20	2019-02-10	50
876	1	37	1	0	0	0	0	0	1	2	3	2	1	10.42	5.16	143	2	261.67	2	4.63	2	2.39	2	0.08	1	41	2	65	2	27	1	5	1	12.47	1	1210	2	0	1	1	1	1	1	1	0	1	2014-11-18	2015-07-02	7
877	0	49	1	0	0	0	0	0	1	2	1	1	1	5.52	5.08	145	2	178.38	2	3.31	1	1.73	1	0.09	1	45.6	2	13	1	23	1	14.2	1	20.67	1	4.6	1	0	0	1	0	1	2	1	0	0	2014-11-10	2020-05-30	66
878	0	38	1	0	0	0	0	0	1	2	3	2	1	2.81	4.73	139	2	47.84	1	2.09	1	0.94	1	0.1	1	48.1	2	42	2	35	1	25.7	2	25.72	1	1210	2	1	1	1	0	1	2	1	0	1	2014-11-13	2015-02-01	2
879	0	39	1	0	0	0	0	0	1	2	1	1	1	4.63	5.14	156	2	230.37	2	2.61	1	1.58	1	0.09	1	44.7	2	35	1	24	1	7.8	1	6.51	1	303.6	1	1	0	1	0	1	3	2	0	1	2014-11-14	2019-11-30	58
880	0	55	1	0	0	0	0	0	1	2	1	1	1	2.18	3.26	108	1	55.93	1	1.06	1	0.83	1	0.05	1	39.7	2	39	1	31	1	12.3	1	43.63	2	26.75	1	0	0	1	0	1	2	1	0	0	2014-11-04	2015-01-05	2
881	0	37	1	0	0	0	0	0	1	2	1	1	1	7.85	5.29	154	2	264.35	2	4.88	2	2.22	2	0.23	2	46.8	2	24	1	42	2	10.4	1	25.81	1	268.8	1	0	0	1	1	1	3	2	0	0	2014-10-24	2020-05-04	12
882	0	41	1	0	0	0	0	0	1	2	1	1	1	7.34	6.24	132	2	196.39	2	4.05	2	2.62	2	0.21	2	49.3	2	11	1	15	1	27.9	2	11.23	1	551.7	2	0	0	1	0	1	2	1	0	0	2014-10-22	2018-07-31	15
883	0	54	1	0	0	0	0	0	1	2	1	1	1	3.14	4.24	128	2	113.11	2	1.67	1	0.78	1	0.2	2	41.2	2	33	1	29	1	9.7	1	23.74	1	10.36	1	1	0	1	0	1	1	1	0	0	2014-10-21	2017-11-28	37
884	0	37	1	0	0	0	0	0	1	2	1	1	1	7.95	5.14	154	2	296	2	4.76	2	2.54	2	0.17	1	47.8	2	46	2	32	1	7	1	21.28	1	2.22	1	0	0	1	0	1	3	2	0	0	2014-09-26	2020-05-05	22
885	0	61	2	0	0	0	0	0	0	0	1	1	0	6.69	4.18	143	2	123.47	2	5.44	2	1.46	1	0.07	1	43.7	2	44	2	35	1	38.4	2	29.13	1	3.25	1	1	0	1	1	1	3	2	0	0	2014-09-25	2019-11-26	29
886	0	37	1	0	0	0	0	0	1	2	1	1	1	4.92	4.55	135	2	163.81	2	2.9	1	1.44	1	0.13	1	39.8	2	15	1	17	1	6.3	1	33.56	1	3.65	1	1	0	1	0	1	1	1	0	0	2014-09-18	2020-05-30	68
887	0	33	1	0	0	0	0	0	1	2	1	1	1	9.4	4.62	160	2	236.84	2	5.32	2	3.01	2	0.14	1	40.7	2	29	1	24	1	16.2	1	7.06	1	12.61	1	0	0	1	1	1	2	1	0	0	2014-09-02	2019-10-28	30
888	0	47	1	0	0	0	0	0	1	2	1	1	1	3.1	2.92	79	1	60.76	1	1.72	1	0.98	1	0.09	1	32.1	1	43	2	51	2	6.8	1	0.7	1	764.7	2	0	0	1	0	1	3	2	0	0	2014-09-03	2017-09-30	23
889	0	57	1	0	0	0	0	0	1	2	1	1	1	4.75	5.12	160	2	131.36	2	2.55	1	1.87	2	0.1	1	46.7	2	24	1	27	1	17.3	2	17.94	1	1.88	1	0	0	1	1	1	2	1	0	0	2014-08-28	2020-05-13	45
890	0	42	1	0	0	0	0	0	1	2	1	1	1	6.53	4.74	161	2	198.31	2	4.46	2	0.32	1	0.05	1	34.9	1	35	1	25	1	13.2	1	10.1	1	1.78	1	1	0	1	0	1	2	1	0	0	2014-08-18	2017-04-10	31
891	0	50	1	0	0	0	0	0	1	2	3	2	1	10.26	4.72	151	2	332.72	2	6.92	2	2.08	2	0.62	2	46.6	2	23	1	42	2	6.1	1	27.34	1	3.75	1	0	1	1	1	1	2	1	0	0	2014-08-20	2016-05-08	20
892	1	26	1	0	0	0	0	0	1	2	1	1	1	5.12	4.54	130	2	252.41	2	2.69	1	2.02	2	0.18	1	50.6	2	14	1	23	1	11.1	1	15.91	1	1210	2	0	0	1	1	1	2	1	0	0	2014-08-13	2019-10-14	35
893	0	54	1	0	0	0	0	0	1	2	1	1	1	4.49	4.46	146	2	92.95	1	5.86	2	0.48	1	0.02	1	35.1	2	48	2	89	2	19.8	2	556.9	2	918.3	2	0	0	1	1	0	3	2	0	0	2014-08-26	2014-11-20	2
894	0	42	1	0	0	0	0	0	1	2	1	1	1	5.79	4.61	131	2	335.14	2	3.74	1	1.75	1	0.09	1	52.2	2	14	1	19	1	14	1	0.6	1	1.66	1	0	0	1	0	1	2	1	0	0	2014-08-27	2020-01-22	30
895	0	55	1	0	0	0	0	0	1	2	3	2	1	6.98	3.91	131	2	250.51	2	5.27	2	2.35	2	0.54	2	37.6	2	58	2	68	2	26.8	2	54.66	2	52.66	1	1	1	1	1	1	2	1	0	1	2014-08-12	2019-10-15	9
896	0	58	1	0	0	0	0	0	1	2	2	1	1	6.01	4.56	133	2	171.85	2	2.84	1	2.27	2	0.19	1	38.4	2	50	2	34	1	6.4	1	34.14	1	913.1	2	0	0	2	1	1	3	2	0	0	2014-08-07	2018-05-10	45
897	0	65	2	0	0	0	0	0	1	2	1	1	1	6.54	5.07	112	2	103.46	2	4.74	2	1.29	1	0.12	1	43.1	2	98	2	74	2	8.8	1	132.9	2	6.48	1	0	0	1	1	1	2	1	0	1	2014-07-29	2017-04-16	32
898	1	36	1	0	0	0	0	0	1	2	1	1	1	6.88	5.19	115	2	283.51	2	4.11	2	1.91	2	0.44	2	47.3	2	33	1	35	1	11.4	1	14.72	1	956.5	2	1	0	1	0	1	2	1	0	1	2014-07-25	2020-03-18	19
899	0	65	2	0	0	0	0	0	1	2	2	1	1	6.26	4.78	145	2	249.8	2	3.23	1	2.01	2	0.38	2	46.6	2	18	1	16	1	4.7	1	6.98	1	2.27	1	1	0	2	0	1	3	2	0	1	2014-07-30	2015-05-25	9
900	0	40	1	0	0	0	0	0	1	2	3	2	1	7.89	4.05	118	2	322.87	2	5.63	2	1.38	1	0.29	2	41.1	2	28	1	35	1	16.1	1	0.67	1	1210	2	0	1	1	1	1	2	1	0	0	2014-07-23	2020-05-30	70
901	1	38	1	0	0	0	0	0	1	2	1	1	1	3.9	4.31	122	2	171.18	2	1.7	1	1.83	1	0.07	1	45.5	2	25	1	39	1	7.1	1	23.29	1	12.44	1	0	0	1	1	1	2	1	0	0	2014-07-08	2019-10-22	44
902	0	30	1	0	0	0	0	0	1	2	1	1	1	5.99	4.44	134	2	259.79	2	3.63	1	1.83	1	0.12	1	49.2	2	43	2	20	1	8	1	12.02	1	720.9	2	0	0	1	0	1	3	2	0	0	2014-07-08	2015-06-25	11
903	0	43	1	0	0	0	0	0	1	2	1	1	1	5.92	5.12	161	2	212.08	2	2.93	1	2.04	2	0.34	2	41.7	2	35	1	34	1	12.3	1	0.6	1	3.48	1	1	0	1	1	0	2	1	0	1	2014-07-01	2015-11-30	16
904	1	59	1	0	0	0	0	0	1	2	1	1	1	5.94	4.26	130	2	251.43	2	3.38	1	2.04	2	0.08	1	40.7	2	12	1	17	1	5.6	1	9.35	1	221.1	1	0	0	1	1	1	3	2	0	1	2014-07-02	2018-12-11	53
905	1	47	1	0	0	0	0	0	1	2	1	1	1	5.04	4.03	111	2	172.47	2	2.8	1	1.26	1	0.67	2	44.2	2	17	1	23	1	7	1	14.3	1	1210	2	0	0	1	1	1	2	1	0	1	2014-06-29	2019-10-22	31
906	0	49	1	0	0	0	0	0	1	2	1	1	1	8.09	5.79	126	2	279.36	2	4.34	2	2.36	2	0.66	2	42.4	2	56	2	28	1	9.6	1	0.72	1	279.34	1	0	0	1	1	1	3	2	0	0	2014-06-24	2020-05-30	71
907	0	64	2	0	0	0	0	0	1	2	1	1	1	5.4	4.33	131	2	168.86	2	2.81	1	1.73	1	0.09	1	39.8	2	33	1	38	1	7.3	1	0.6	1	188.6	1	0	0	1	0	1	3	2	0	1	2014-06-23	2019-06-24	16
908	0	41	1	0	0	0	0	0	1	2	2	1	1	9.99	5.03	140	2	239.42	2	5.54	2	3.05	2	0.53	2	42.2	2	28	1	22	1	15.5	1	6.74	1	1210	2	1	0	2	1	0	3	2	0	0	2014-06-19	2019-10-24	35
909	0	65	2	0	0	0	0	0	1	2	3	2	1	7.31	6.08	135	2	183.77	2	4.91	2	1.42	1	0.39	2	41.3	2	93	2	86	2	11.8	1	26.83	1	150.2	1	1	1	2	1	0	3	2	0	0	2014-06-16	2016-04-17	22
910	0	34	1	0	0	0	0	0	1	2	1	1	1	5.89	4.75	149	2	211.77	2	3.52	1	1.87	2	0.12	1	40.1	2	30	1	25	1	5.2	1	29.27	1	1210	2	1	0	1	1	1	2	1	0	1	2014-06-18	2019-12-28	22
911	0	50	1	0	0	0	0	0	1	2	3	2	1	8.96	4.92	140	2	267.01	2	7.42	2	0.87	1	0.06	1	38	2	12	1	39	1	8.7	1	0.6	1	1210	2	0	0	1	1	1	2	1	0	1	2014-05-30	2014-10-30	5
912	0	49	1	0	0	0	0	0	1	2	3	2	1	9.38	6.39	130	2	506.43	2	6.23	2	2.1	2	0.27	2	39.9	2	80	2	103	2	21.7	2	31.6	1	1210	2	0	1	1	1	1	2	1	0	1	2014-06-04	2020-05-30	71
913	0	56	1	0	0	0	0	0	1	2	1	1	1	7.85	5.18	155	2	255.46	2	4.88	2	1.81	1	0.68	2	41.1	2	19	1	31	1	9.5	1	66.84	2	1210	2	0	0	1	1	1	3	2	0	0	2014-05-22	2017-01-11	31
914	0	48	1	0	0	0	0	0	1	2	1	1	1	7.48	4.94	146	2	229.93	2	4.21	2	2.5	2	0.23	2	42.8	2	32	1	23	1	18	2	5.95	1	1210	2	0	0	1	0	1	2	1	0	0	2014-05-21	2015-08-17	14
915	1	53	1	0	0	0	0	0	1	2	1	1	1	6.2	4.58	143	2	150.96	2	4.22	2	1.48	1	0.14	1	48.9	2	28	1	34	1	7.5	1	44.62	2	1210	2	0	0	1	0	1	3	2	0	0	2014-05-07	2020-05-21	72
916	1	53	1	0	0	0	0	0	1	2	1	1	1	2.25	3.85	108	1	22.13	1	0.82	1	0.91	1	0.05	1	31.3	1	24	1	36	1	13.4	1	33.45	1	618.6	2	1	0	1	0	1	3	2	0	1	2014-05-13	2014-12-25	7
917	0	47	1	0	0	0	0	0	1	2	3	2	1	4.86	5.53	159	2	74.04	1	3.38	1	0.97	1	0.11	1	39.4	2	55	2	41	2	9.6	1	19.71	1	101	1	1	1	1	1	0	2	1	0	1	2014-05-08	2015-12-06	18
918	0	39	1	0	0	0	0	0	1	2	1	1	1	7.75	5.02	150	2	284.19	2	5.74	2	1.42	1	0.04	1	41.8	2	16	1	29	1	8	1	26.03	1	1210	2	0	0	1	1	1	3	2	0	0	2014-04-24	2014-07-03	2
919	0	36	1	0	0	0	0	0	1	2	2	1	1	6.18	4.57	142	2	212.39	2	3.82	2	1.78	1	0.13	1	45.7	2	20	1	28	1	6.1	1	14.98	1	1210	2	0	0	2	1	1	3	2	0	0	2014-04-28	2019-11-18	34
920	0	46	1	0	0	0	0	0	1	2	3	2	1	6.6	4.65	135	2	195.84	2	4.44	2	1.39	1	0.22	2	43.3	2	31	1	34	1	6.5	1	20.76	1	466.1	2	1	1	1	1	0	3	2	0	0	2014-04-24	2020-05-22	72
921	0	38	1	0	0	0	0	0	1	2	1	1	1	4.36	5.56	149	2	150.65	2	2.97	1	0.95	1	0.11	1	46.3	2	52	2	58	2	14.1	1	59.69	2	21.33	1	0	0	1	1	0	2	1	0	1	2014-04-15	2015-12-14	19
922	0	46	1	0	0	0	0	0	1	2	1	1	1	4.57	4.78	137	2	296.56	2	2.39	1	1.75	1	0.06	1	40.7	2	36	1	36	1	7.5	1	9.69	1	5.75	1	1	0	1	1	1	2	1	0	0	2014-04-22	2017-12-07	43
923	0	32	1	0	0	0	0	0	1	2	1	1	1	8.75	5.54	173	2	168.55	2	6.59	2	1.58	1	0.02	1	52.1	2	18	1	21	1	19.1	2	14.93	1	1210	2	1	0	1	1	1	3	2	0	0	2014-04-07	2016-05-02	24
924	1	59	1	0	0	0	0	0	1	2	1	1	1	5.54	4.62	151	2	177.53	2	2.86	1	2.16	2	0.11	1	48.1	2	51	2	59	2	16.8	1	1.81	1	395.1	1	1	0	1	0	1	3	2	0	1	2014-04-01	2019-10-18	13
925	0	51	1	0	0	0	0	0	1	2	1	1	1	6.52	5.14	137	2	285.68	2	4	2	1.14	1	0.74	2	38.2	2	64	2	83	2	6	1	45.89	2	18.63	1	0	0	1	1	1	2	1	0	1	2014-03-26	2019-08-16	54
926	0	45	1	0	0	0	0	0	1	2	1	1	1	6.77	7.12	185	2	309.3	2	5.66	2	0.74	1	0.01	1	37.1	2	72	2	200	2	28.3	2	31.57	1	1210	2	0	0	1	1	1	2	1	0	1	2014-03-25	2015-07-05	15
927	0	66	2	0	0	0	0	0	1	2	1	1	1	7.91	5.04	150	2	204.14	2	4.2	2	2.49	2	0.53	2	40	2	29	1	29	1	12.7	1	22.82	1	4.05	1	0	0	1	1	1	1	1	0	0	2014-03-25	2015-01-19	9
928	0	38	1	0	0	0	0	0	1	2	1	1	1	4.87	5.13	116	2	288.72	2	3.09	1	1.48	1	0.01	1	51.1	2	41	2	30	1	11.1	1	9.64	1	1210	2	0	0	1	0	1	2	1	0	0	2014-03-20	2016-10-24	31
929	0	52	1	0	0	0	0	0	0	0	1	1	0	7.98	3	93	1	120.25	2	6.14	2	0.92	1	0.11	1	42.4	2	11	1	24	1	26.9	2	1.69	1	14.83	1	1	0	2	1	1	3	2	0	0	2014-03-12	2020-05-30	74
930	0	36	1	0	0	0	0	0	1	2	2	1	1	4.93	5.18	148	2	142.3	2	3.26	1	1.35	1	0.02	1	46.9	2	69	2	75	2	12.2	1	74.42	2	1210	2	1	0	2	1	0	3	2	0	0	2014-03-20	2019-02-14	16
931	0	41	1	0	0	0	0	0	1	2	2	1	1	6.7	4.63	142	2	245.86	2	3.55	1	2.38	2	0.27	2	40.9	2	27	1	31	1	6.9	1	1.76	1	13.67	1	0	0	2	0	1	3	2	1	1	2014-03-11	2015-11-08	19
932	0	58	1	0	0	0	0	0	1	2	1	1	1	5.01	4.49	137	2	165.3	2	2.67	1	1.49	1	0.49	2	44.7	2	39	1	34	1	7.2	1	25.15	1	59.45	1	0	0	1	0	1	2	1	0	1	2014-03-07	2019-07-15	36
933	0	45	1	0	0	0	0	0	1	2	3	2	1	7.23	5	153	2	282.53	2	4.41	2	1.76	1	0.4	2	40.6	2	122	2	126	2	131.3	2	2.33	1	961.4	2	1	1	2	1	0	3	2	0	0	2014-03-10	2019-10-30	29
934	0	35	1	0	0	0	0	0	1	2	1	1	1	4.68	5.07	146	2	205.94	2	2.62	1	1.65	1	0.06	1	40.9	2	48	2	31	1	9	1	9.41	1	1210	2	1	0	1	1	0	2	1	0	0	2014-02-27	2019-08-14	28
935	1	48	1	0	0	0	0	0	0	0	1	1	0	4.53	4.51	141	2	198.88	2	2.81	1	1.24	1	0.1	1	46	2	22	1	39	1	18.1	2	13.57	1	1210	2	1	0	1	1	1	3	2	0	0	2014-02-26	2020-05-30	75
936	0	45	1	0	0	0	0	0	1	2	1	1	1	6.33	5.1	157	2	213.42	2	2.89	1	2.72	2	0.07	1	47.7	2	30	1	29	1	12.1	1	18.52	1	2.66	1	1	0	1	0	1	2	1	0	1	2014-02-26	2014-06-03	3
937	0	46	1	0	0	0	0	0	1	2	1	1	1	6.77	4.5	146	2	236.32	2	3.12	1	3.15	2	0.13	1	44.7	2	30	1	30	1	13.8	1	20.85	1	1210	2	0	0	1	0	0	2	1	0	0	2014-01-28	2015-01-15	11
938	0	43	1	0	0	0	0	0	1	2	3	2	1	7.72	5.09	144	2	161.02	2	4.6	2	2.32	2	0.14	1	47.6	2	39	1	42	2	16.1	1	19.61	1	689.9	2	0	1	1	0	0	2	1	0	1	2014-01-21	2020-02-24	9
939	0	65	2	0	0	0	0	0	1	2	2	1	1	5.42	4.77	146	2	252.05	2	3.47	1	1.26	1	0.02	1	40.1	2	46	2	46	2	8.1	1	50	2	1210	2	0	0	2	1	1	2	1	0	0	2014-01-21	2015-12-20	22
940	1	38	1	0	0	0	0	0	1	2	1	1	1	4.41	3.94	114	2	134.77	2	2.94	1	1.09	1	0.1	1	42	2	15	1	21	1	7.6	1	21.23	1	3.5	1	1	0	2	0	1	2	1	0	0	2014-01-10	2016-05-23	28
941	0	46	1	0	0	0	0	0	1	2	3	2	1	11.68	5.17	156	2	128.01	2	7.87	2	3.18	2	0.02	1	49.9	2	33	1	29	1	11.6	1	1.63	1	1210	2	1	1	1	0	0	2	1	0	1	2014-01-03	2019-08-16	37
942	0	71	2	0	0	0	0	0	1	2	3	2	1	3.69	4.13	122	2	160	2	2.45	1	0.77	1	0.03	1	34.2	1	106	2	27	1	14.6	1	0.23	1	13.92	1	0	0	1	1	1	3	2	0	0	2012-02-22	2012-06-13	3
943	1	69	2	0	0	0	0	0	0	0	3	2	0	9.39	3.95	124	2	220	2	5.67	2	2.67	2	0.41	2	33.9	1	30	1	12	1	17	1	10.64	1	190.4	1	1	1	1	1	0	2	1	0	0	2012-02-20	2014-10-09	31
944	0	55	1	0	0	0	0	0	0	0	2	1	0	3.86	4.77	136	2	161	2	2.25	1	1.19	1	0.04	1	42.7	2	60	2	89	2	11.5	1	15.8	1	1.49	1	0	0	1	1	1	3	2	0	0	2012-02-08	2014-04-18	20
945	0	55	1	0	0	0	0	0	1	2	1	1	1	5.02	4.01	136	2	143	2	2.89	1	1.48	1	0.01	1	40.9	2	28	1	31	1	30.2	2	18.95	1	1210	2	1	0	1	0	1	3	2	0	0	2012-02-03	2012-07-11	5
946	0	58	1	0	0	0	0	0	0	0	1	1	0	7.86	5.11	148	2	244	2	4.49	2	2.54	2	0.23	2	42.9	2	44	2	61	2	18	2	0.33	1	495.8	2	0	0	1	0	1	2	1	0	0	2012-01-11	2018-10-26	75
[truncated: 5 more columns]
